# Supplementary material for: Network-based association analysis to infer new disease-gene relationships using large-scale protein interactions
Source: PLoS One. 2018 Jun 27;13(6):e0199435. doi: 10.1371/journal.pone.0199435 (PMC6021074; doi:10.1371/journal.pone.0199435)
Supplement: S1 Table — (ZIP) [file pone.0199435.s001.zip]

Archive with 1 entries (1 files):
- S1Table.txt
