# Supplementary material for: Network-based association analysis to infer new disease-gene relationships using large-scale protein interactions
Source: PLoS One. 2018 Jun 27;13(6):e0199435. doi: 10.1371/journal.pone.0199435 (PMC6021074; doi:10.1371/journal.pone.0199435)
Supplement: S2 Table — (XLS) [file pone.0199435.s002.xls]

## Sheet: res_GeneCoverageGeneAssocScore
Gene	Association coverage of a gene	NUM_FOUND	NUM_ALL
A1CF	22.5806	7	31
A4GALT	3.0303	2	66
A4GNT	4.97238	9	181
AAAS	7.44681	7	94
AACS	1.5625	2	128
AAK1	1.3986	4	286
AARS2	4.25532	2	47
AASDH	0	0	3
AASDHPPT	0.687285	2	291
AASS	0	0	59
ABCA7	4.4335	9	203
ABCB1	19.1676	327	1706
ABCB10	0	0	103
ABCB11	30.6667	23	75
ABCB4	7.17822	29	404
ABCB6	9.52381	2	21
ABCC3	10.0346	29	289
ABCC8	25.5639	34	133
ABCC9	17.5824	16	91
ABCD1	26.087	6	23
ABCD2	8.82353	6	68
ABCD3	5.6338	4	71
ABCD4	1.35135	2	148
ABCE1	11.5942	8	69
ABCF1	0	0	61
ABCG2	24.2308	126	520
ABCG5	54.7619	23	42
ABCG8	74.1935	23	31
ABHD12	0	0	4
ABHD5	12.037	13	108
ABHD6	0	0	12
ABI1	1.95035	22	1128
ABI2	0.725953	4	551
ABI3	26.6667	4	15
ABI3BP	57.1429	4	7
ABL1	12.2285	152	1243
ABL2	4.17582	19	455
ABLIM2	0.298507	1	335
ABR	2.38908	7	293
ABRA	0	0	1
ABT1	0.869565	1	115
ACAA1	3.25581	7	215
ACAA2	2.10526	4	190
ACACB	4.5584	16	351
ACAD8	6.03448	7	116
ACAD9	0.285714	1	350
ACADL	1.13636	2	176
ACADM	3.13901	7	223
ACADS	2.85714	5	175
ACADSB	2.7027	5	185
ACADVL	4.13223	5	121
ACAN	3.47826	40	1150
ACAP1	0	0	126
ACAT1	8.53659	14	164
ACAT2	4.73934	10	211
ACBD4	0	0	3
ACBD5	0	0	2
ACD	3.35306	17	507
ACE	51.9608	477	918
ACE2	15.6788	82	523
ACER2	0.310559	1	322
ACER3	0.645161	1	155
ACHE	21.4286	54	252
ACIN1	1.14943	4	348
ACKR1	4.49102	30	668
ACKR3	10.2362	117	1143
ACKR4	14.7287	19	129
ACLY	3.38983	16	472
ACMSD	0	0	10
ACO1	6.13497	10	163
ACO2	0.389864	2	513
ACOT1	2.08333	2	96
ACOT12	0.578035	1	173
ACOT2	2.08333	2	96
ACOT4	0	0	91
ACOT7	0	0	6
ACOX1	1.2685	6	473
ACOX2	1.25523	3	239
ACOX3	1.53061	3	196
ACOXL	0	0	49
ACP1	16.4134	54	329
ACP5	29.2035	33	113
ACPP	10.8696	15	138
ACSBG1	6.05096	19	314
ACSF3	2.38095	2	84
ACSL1	2.56881	14	545
ACSL3	3.32326	11	331
ACSL4	6.3253	21	332
ACSL5	3.34347	11	329
ACSL6	1.60256	5	312
ACSM1	5.88235	3	51
ACSM2A	4	1	25
ACSM2B	4	1	25
ACSM3	11.7647	6	51
ACSM4	1.96078	1	51
ACSS1	0.7109	3	422
ACSS2	2.28311	10	438
ACSS3	0.609756	2	328
ACTA1	3.6802	29	788
ACTA2	7.75862	27	348
ACTB	16.9978	77	453
ACTBL2	13.1579	5	38
ACTC1	8.23045	20	243
ACTG1	8.40517	39	464
ACTG2	5.32544	18	338
ACTL6A	0.993377	3	302
ACTL6B	0	0	770
ACTN1	1.09141	8	733
ACTN2	1.76768	7	396
ACTN4	3.72157	54	1451
ACTR1A	1.43113	8	559
ACTR1B	0.502513	1	199
ACTR2	4.59519	21	457
ACTR3	1.16822	5	428
ACTR3B	6.25	2	32
ACTR5	0.323625	1	309
ACTR6	0	0	34
ACVR1	4.29043	26	606
ACVR1B	3.35052	13	388
ACVR1C	1.26354	7	554
ACVR2A	4.38312	27	616
ACVR2B	2.47934	12	484
ACVRL1	5.04505	56	1110
ACY1	0	0	61
ACYP2	4.16667	1	24
ADA	14.5228	70	482
ADAM10	5.85739	69	1178
ADAM11	2.22222	1	45
ADAM12	6.31741	41	649
ADAM15	6.85358	22	321
ADAM17	5.24744	123	2344
ADAM2	0	0	146
ADAM20	0	0	23
ADAM22	9.72222	7	72
ADAM23	13.1148	8	61
ADAM28	12.3377	19	154
ADAM30	0	0	27
ADAM8	16.6667	21	126
ADAM9	18.5185	10	54
ADAMTS1	9.40695	46	489
ADAMTS10	1.97628	5	253
ADAMTS12	2.65487	12	452
ADAMTS13	16.0232	83	518
ADAMTS14	0.736377	5	679
ADAMTS15	2.11268	9	426
ADAMTS16	1.80723	9	498
ADAMTS17	2.05761	5	243
ADAMTS18	1.25	6	480
ADAMTS19	0	0	359
ADAMTS2	1.50479	11	731
ADAMTS20	0.446429	2	448
ADAMTS3	4.06321	18	443
ADAMTS4	5.70265	28	491
ADAMTS5	4.62185	22	476
ADAMTS6	0.722022	2	277
ADAMTS7	2.30947	10	433
ADAMTS8	3.09917	15	484
ADAMTS9	6.80628	13	191
ADAMTSL1	0.634249	3	473
ADAMTSL2	2	3	150
ADAMTSL3	2.28137	6	263
ADAMTSL4	2.29008	3	131
ADAMTSL5	0.444444	1	225
ADAP1	0	0	21
ADAR	6.51261	31	476
ADAT2	0	0	1
ADAT3	0	0	1
ADCY1	1.13636	11	968
ADCY10	2.7439	9	328
ADCY2	2.83688	12	423
ADCY3	2.69663	12	445
ADCY5	4.93274	11	223
ADCY6	1.65017	5	303
ADCY7	3.9823	9	226
ADCY8	3.67647	15	408
ADCY9	2.31092	11	476
ADCYAP1	5.44218	48	882
ADCYAP1R1	3.35986	38	1131
ADD1	9.09091	33	363
ADD2	13.9241	11	79
ADD3	8.86076	7	79
ADH1A	1.92678	20	1038
ADH1B	11.5681	135	1167
ADH4	2.53165	26	1027
ADH5	2.54163	29	1141
ADH6	0.777778	7	900
ADH7	3.13043	36	1150
ADHFE1	10	2	20
ADI1	3.73832	4	107
ADIPOQ	12.8634	177	1376
ADIPOR1	25.3571	71	280
ADIPOR2	24.2857	68	280
ADK	2.88066	14	486
ADM	13.7755	162	1176
ADM2	0.846024	10	1182
ADO	1.22699	2	163
ADORA1	3.65369	46	1259
ADORA2A	6.82853	45	659
ADORA2B	6.20525	26	419
ADPGK	0	0	166
ADRA1A	10.5048	77	733
ADRA1B	1.93833	22	1135
ADRA1D	12.6	126	1000
ADRA2A	8.17236	55	673
ADRA2C	4.18782	33	788
ADRB1	8.58283	86	1002
ADRB2	18.2868	190	1039
ADRB3	15.3213	93	607
ADRM1	5.75221	13	226
ADSL	3.09859	11	355
ADSS	0.308642	1	324
ADSSL1	1.04712	4	382
AEBP2	0.253165	1	395
AES	0.767263	6	782
AFF1	4.375	7	160
AFF4	4.41176	6	136
AFP	6.47906	99	1528
AFTPH	0	0	35
AGA	8.69565	2	23
AGAP2	0.847458	7	826
AGER	10.9005	115	1055
AGFG1	1.68142	19	1130
AGK	4	6	150
AGL	5.6962	9	158
AGMAT	0	0	199
AGMO	6.66667	1	15
AGO1	1.315	22	1673
AGO2	2.41031	43	1784
AGO3	0.0554939	1	1802
AGPAT1	6.66667	3	45
AGPAT2	6.25	6	96
AGPAT3	0.714286	1	140
AGPAT4	0.735294	1	136
AGPAT5	0.735294	1	136
AGPS	16.6667	1	6
AGR2	57.1429	8	14
AGRN	0.578035	5	865
AGRP	3.71319	29	781
AGT	26.3531	409	1552
AGTR1	13.7914	283	2052
AGTR2	6.12592	108	1763
AGXT	10.8303	30	277
AGXT2	2.72727	9	330
AHCY	5	25	500
AHCYL1	0	0	550
AHCYL2	0.200803	1	498
AHI1	16.8675	28	166
AHR	25.7937	130	504
AHSA1	26.4957	93	351
AHSA2	0	0	279
AHSG	3.52772	49	1389
AHSP	2.71739	5	184
AICDA	34.4	43	125
AIFM1	6.06618	33	544
AIFM2	0.13587	2	1472
AIM2	7.17822	29	404
AIMP1	3.65854	3	82
AIMP2	34.5133	39	113
AIP	2.64106	22	833
AJAP1	5.51724	8	145
AJUBA	0.977199	6	614
AK1	1.31004	6	458
AK2	0.2079	1	481
AK3	0	0	215
AK4	2.8125	9	320
AK5	0.52356	1	191
AK7	0.199203	1	502
AK8	0.717703	3	418
AK9	0.529101	1	189
AKAP1	1.48148	6	405
AKAP10	2.43902	4	164
AKAP13	4.24403	16	377
AKAP3	6.89655	4	58
AKAP4	2.13523	6	281
AKAP5	0.873362	2	229
AKAP6	0.729927	1	137
AKAP9	3.80435	14	368
AKR1A1	12.4224	40	322
AKR1B1	15.5779	62	398
AKR1B10	7.52294	41	545
AKR1C1	3.70844	29	782
AKR1C2	15.625	10	64
AKR1C3	7.48899	68	908
AKR1C4	5.78947	22	380
AKR1D1	0.57971	2	345
AKR7A2	1.17647	6	510
AKT1	20.8687	418	2003
AKT1S1	1.18734	9	758
AKT2	5.81186	97	1669
AKT3	3.08008	60	1948
AKTIP	5.88235	1	17
ALAD	6.81818	9	132
ALAS1	1.25	13	1040
ALAS2	1.57729	5	317
ALB	9.65368	223	2310
ALCAM	5.7971	8	138
ALDH16A1	0	0	3
ALDH18A1	1.60428	3	187
ALDH1A1	10.6138	83	782
ALDH1A2	3.41246	23	674
ALDH1A3	3.40716	20	587
ALDH1B1	1.79283	9	502
ALDH1L1	6.76471	23	340
ALDH1L2	0	0	340
ALDH2	20.316	180	886
ALDH3A1	2.51366	23	915
ALDH3A2	1.35659	7	516
ALDH3B2	0.131062	1	763
ALDH4A1	1.6129	6	372
ALDH5A1	4.34783	2	46
ALDH6A1	2.20264	5	227
ALDH7A1	6.28019	26	414
ALDH9A1	0.759494	3	395
ALDOA	2.73684	13	475
ALDOB	2.01207	10	497
ALDOC	0.896861	4	446
ALG1	3.22581	1	31
ALG10	1.38249	3	217
ALG10B	1.40845	3	213
ALG11	11.1111	1	9
ALG12	6.25	1	16
ALG13	5.12821	2	39
ALG14	2.5	1	40
ALG2	0	0	20
ALG3	5.55556	2	36
ALG6	15.3846	2	13
ALG8	25	3	12
ALG9	12.5	1	8
ALK	22.293	140	628
ALKBH1	60	3	5
ALKBH2	12.5	3	24
ALKBH3	4.08163	4	98
ALKBH7	0	0	24
ALKBH8	12.5	3	24
ALOX12	5.33683	61	1143
ALOX12B	1.27479	9	706
ALOX15	8.63248	101	1170
ALOX15B	2.61438	24	918
ALOX5	14.2119	165	1161
ALOX5AP	13.7441	29	211
ALPI	2.06897	3	145
ALPL	4.12979	14	339
ALPP	3.31126	5	151
ALPPL2	0.746269	1	134
ALS2	6.66667	2	30
ALYREF	2.76243	5	181
AMACR	14.2857	8	56
AMBN	10.3448	3	29
AMBP	4.34783	15	345
AMBRA1	1.22951	3	244
AMD1	4.11523	10	243
AMDHD1	0	0	47
AMELX	33.3333	3	9
AMELY	0	0	9
AMER1	3.17757	17	535
AMFR	6.55738	12	183
AMH	26.6332	53	199
AMHR2	6.87361	31	451
AMMECR1	2.7027	1	37
AMN	2.28137	6	263
AMOT	7.40741	10	135
AMOTL1	0.350877	1	285
AMOTL2	1.50943	4	265
AMPD1	8.48624	37	436
AMPD2	0.950119	4	421
AMPD3	0.904977	4	442
AMPH	5.69106	14	246
AMT	1.20603	12	995
AMY1A	2.24719	2	89
AMY2A	3.52941	3	85
AMY2B	1.25	1	80
ANAPC1	0.694444	2	288
ANAPC10	1.7192	6	349
ANAPC11	0.892857	3	336
ANAPC13	0.70922	2	282
ANAPC2	3.53357	10	283
ANAPC4	1.07527	4	372
ANAPC5	0.555556	1	180
ANAPC7	1.40449	5	356
ANG	44	11	25
ANGPT1	10.5461	168	1593
ANGPT2	11.0337	206	1867
ANGPT4	4.41176	12	272
ANGPTL3	8.55019	23	269
ANGPTL4	6.95322	55	791
ANK1	1.57938	19	1203
ANK2	6.2635	29	463
ANK3	3.42298	14	409
ANKFY1	0	0	11
ANKLE2	0.819672	1	122
ANKRA2	0	0	87
ANKRD1	5.11509	20	391
ANKRD28	0	0	12
ANLN	2.5	6	240
ANO1	4.89796	12	245
ANO10	18.75	3	16
ANO6	0	0	12
ANP32A	1.81378	15	827
ANPEP	8.43537	62	735
ANTXR1	26.1905	11	42
ANTXR2	13.5802	11	81
ANXA1	8.89328	135	1518
ANXA2	18.4943	113	611
ANXA5	9.81257	89	907
ANXA6	10.7023	32	299
AOC1	4.33333	13	300
AOC2	0.94697	5	528
AOC3	2.36769	17	718
AOX1	1.22905	11	895
AP1B1	0.925926	1	108
AP1G1	0.57971	2	345
AP1G2	0	0	135
AP1M1	0.526316	1	190
AP1M2	0.340136	1	294
AP1S1	0.485437	1	206
AP1S2	3.57143	7	196
AP1S3	0.529101	1	189
AP2A1	5.46875	7	128
AP2A2	0.636943	1	157
AP2M1	0.966184	2	207
AP2S1	0	0	455
AP3B1	5.46448	10	183
AP3B2	4.34783	1	23
AP3D1	12.766	6	47
AP3M1	1.49254	1	67
AP3M2	1.96078	1	51
AP3S1	1.92308	2	104
AP3S2	1.3986	2	143
AP4B1	7.59494	18	237
AP4E1	0.632911	2	316
AP4M1	0.806452	2	248
AP4S1	0.851064	2	235
AP5B1	20	12	60
AP5M1	1.92308	2	104
AP5Z1	3.84615	3	78
APAF1	4.12525	83	2012
APBA1	2.25989	8	354
APBA2	4.65116	14	301
APBA3	0.77821	2	257
APBB1	0.738007	8	1084
APBB1IP	0.792952	9	1135
APBB2	2.41546	5	207
APBB3	2.63158	5	190
APC	32.3105	179	554
APC2	3.21637	11	342
APCS	5.30071	52	981
APEX1	19.0657	151	792
APEX2	0.75188	3	399
APH1A	1.8617	14	752
APH1B	0.47619	4	840
API5	0	0	7
APIP	0	0	6
APLNR	2.94324	42	1427
APLP2	6.07735	11	181
APOA1	13.0401	169	1296
APOA2	3.7551	46	1225
APOA4	5.54156	66	1191
APOA5	6.97674	69	989
APOB	22.7811	154	676
APOBEC1	20.5882	7	34
APOBR	1.86047	4	215
APOC2	5.08701	38	747
APOC3	7.50605	93	1239
APOE	43.0751	367	852
APOF	4	10	250
APOH	4.79323	51	1064
APOL1	7.25076	24	331
APOM	20	2	10
APOO	0	0	41
APP	7.60697	144	1893
APPBP2	0.784314	4	510
APPL1	1.84049	15	815
APRT	20.3125	78	384
APTX	1.81452	9	496
AQP2	6.48464	19	293
AQP3	16.129	5	31
AQP5	8.33333	1	12
AQP7	19.0476	4	21
AQP9	28.5714	6	21
AQR	1.0989	1	91
AR	26.4098	281	1064
ARAF	0.828157	8	966
ARAP1	0.829876	4	482
ARAP2	0.534759	1	187
ARAP3	1.62602	4	246
ARCN1	6.74157	6	89
AREL1	0.578035	1	173
ARF1	4.91803	9	183
ARF3	1.24434	11	884
ARF4	0.452489	4	884
ARF6	5.36913	16	298
ARFGAP1	1	1	100
ARFGAP2	0.123001	1	813
ARFGAP3	1.7094	4	234
ARFGEF1	3.73134	5	134
ARFGEF2	1.06383	1	94
ARG1	6.16438	63	1022
ARG2	3.68764	34	922
ARHGAP1	3.06748	15	489
ARHGAP10	2.22222	4	180
ARHGAP11A	2.04082	2	98
ARHGAP15	0.328947	1	304
ARHGAP17	0.3663	1	273
ARHGAP20	1.45631	3	206
ARHGAP21	21.4286	3	14
ARHGAP22	1.06383	2	188
ARHGAP24	30.837	70	227
ARHGAP26	3.41463	7	205
ARHGAP28	0	0	69
ARHGAP29	0	0	271
ARHGAP30	1.25	2	160
ARHGAP31	1.06383	3	282
ARHGAP32	1.08696	4	368
ARHGAP35	1.94805	12	616
ARHGAP4	0.4	1	250
ARHGAP5	0.982318	5	509
ARHGAP6	0.246305	1	406
ARHGAP9	0	0	277
ARHGDIA	3.85604	15	389
ARHGDIB	3.54267	22	621
ARHGDIG	0	0	320
ARHGEF1	1.48368	10	674
ARHGEF10	1.2987	1	77
ARHGEF10L	3.8961	3	77
ARHGEF11	1.30719	10	765
ARHGEF12	2.36887	14	591
ARHGEF15	0	0	125
ARHGEF16	0	0	161
ARHGEF17	2.7027	3	111
ARHGEF2	10.514	45	428
ARHGEF25	0.745156	5	671
ARHGEF26	0	0	1
ARHGEF28	3.38462	11	325
ARHGEF3	1.83486	4	218
ARHGEF4	0.724638	4	552
ARHGEF5	5.67686	13	229
ARHGEF6	1.41414	7	495
ARHGEF7	7.86618	87	1106
ARHGEF9	3.96476	9	227
ARID1A	7.24971	63	869
ARID1B	1.65394	13	786
ARID2	1.01744	7	688
ARID3A	1.01902	15	1472
ARID4A	7.23684	11	152
ARID4B	10.0671	15	149
ARID5B	0	0	9
ARIH1	0.977995	4	409
ARIH2	0	0	130
ARL1	0	0	229
ARL13A	0	0	5
ARL13B	18.1818	4	22
ARL2	3.0303	5	165
ARL2BP	5.7971	4	69
ARL3	4	2	50
ARL6	3.36134	4	119
ARL6IP5	4.65116	2	43
ARNT	2.88401	46	1595
ARNTL	9.53947	58	608
ARNTL2	2.30263	14	608
ARPC1A	0.281426	3	1066
ARPC1B	0.707547	3	424
ARPC2	0.707547	3	424
ARPC3	0	0	465
ARPC5	1.02041	4	392
ARPP19	3.07692	2	65
ARR3	8.41487	43	511
ARRB1	2.50209	30	1199
ARRB2	2.45184	28	1142
ARSA	9.5057	25	263
ARSB	2.49377	10	401
ARSD	2.8777	8	278
ARSE	1.47059	4	272
ARSF	2.76243	5	181
ARSG	1.26183	4	317
ARSH	1.26183	4	317
ARSI	0.363636	1	275
ARSJ	0.309598	1	323
ARSK	0.315457	1	317
ARTN	5.6926	60	1054
ASAH1	9.02527	25	277
ASAH2	1.0274	3	292
ASAP1	6.58537	27	410
ASAP2	4.2735	10	234
ASAP3	10.5263	2	19
ASB1	0	0	164
ASB10	0	0	116
ASB13	0	0	120
ASB15	0.729927	1	137
ASB16	0.775194	1	129
ASB17	0	0	155
ASB2	1.15607	2	173
ASB4	0.900901	1	111
ASB5	1.2987	1	77
ASCC1	17.0732	7	41
ASCC2	4.2735	5	117
ASCC3	1.07527	2	186
ASCL1	7.26141	35	482
ASF1A	0.38835	6	1545
ASF1B	1.0101	2	198
ASH1L	5	4	80
ASH2L	0.562588	4	711
ASIC1	4	1	25
ASIC2	4	1	25
ASIC3	0	0	25
ASIC5	0	0	8
ASIP	16.6667	25	150
ASL	1.85996	17	914
ASMT	0.796813	2	251
ASNA1	0	0	137
ASNS	6.04982	17	281
ASPA	9	9	100
ASPG	4.34783	1	23
ASPH	2.24571	17	757
ASPM	9.40767	27	287
ASPN	1.38408	12	867
ASPSCR1	1.97044	4	203
ASRGL1	4.34783	1	23
ASS1	6.21336	53	853
ASXL1	9.97625	42	421
ASXL2	2.9703	6	202
ASZ1	0.784314	2	255
ATAD2B	0	0	1
ATAD3A	0	0	3
ATAD5	2.47525	10	404
ATF1	5.08906	20	393
ATF2	3.4157	47	1376
ATF3	5.43542	93	1711
ATF4	4.21982	43	1019
ATF5	14.2857	3	21
ATF6	6.42361	37	576
ATF6B	0	0	105
ATF7IP	8.69565	2	23
ATG10	2.20588	3	136
ATG12	2.57009	11	428
ATG14	0.411523	1	243
ATG16L1	5.58036	25	448
ATG2A	0	0	5
ATG2B	0	0	15
ATG3	2.57732	5	194
ATG4A	2.17391	1	46
ATG4B	5.17241	3	58
ATG4C	0	0	40
ATG5	12.5926	51	405
ATG7	11.0738	33	298
ATG9A	2.66667	4	150
ATIC	6.21762	24	386
ATL1	20	10	50
ATM	17.1676	297	1730
ATOH1	11.1111	12	108
ATOX1	1.50376	6	399
ATP12A	17.8571	5	28
ATP1A1	8	4	50
ATP1A2	4	2	50
ATP1A3	4	2	50
ATP1A4	1.11732	2	179
ATP1B1	1.27796	4	313
ATP1B2	4.58333	11	240
ATP2A1	0.571429	2	350
ATP2A2	5.89474	28	475
ATP2A3	4.16667	18	432
ATP2B1	6.45161	6	93
ATP2B4	3.41297	10	293
ATP4A	9.09091	2	22
ATP4B	2.85714	2	70
ATP5A1	8.10811	12	148
ATP5B	3.47222	5	144
ATP5C1	2.75862	4	145
ATP5D	0	0	121
ATP5E	4.34783	3	69
ATP5F1	1.26582	1	79
ATP5G1	0	0	184
ATP5G2	1.5873	1	63
ATP5G3	4.16667	3	72
ATP5H	1.40845	3	213
ATP5J	8.04598	7	87
ATP5J2	3.61446	3	83
ATP5L	3.2967	3	91
ATP5O	2.85714	4	140
ATP6AP1	5.92593	8	135
ATP6AP2	6.36758	44	691
ATP6V0A1	2.13004	19	892
ATP6V0A2	1.25858	11	874
ATP6V0A4	1.4574	13	892
ATP6V0C	1.76991	4	226
ATP6V0D1	0	0	122
ATP6V0D2	0	0	263
ATP6V0E1	0	0	115
ATP6V1A	0.114679	1	872
ATP6V1B1	0.458716	4	872
ATP6V1B2	0.522193	2	383
ATP6V1C1	1.74825	5	286
ATP6V1C2	0.41841	1	239
ATP6V1D	0	0	143
ATP6V1E1	0.797872	3	376
ATP6V1F	0.8	1	125
ATP6V1G1	0	0	360
ATP6V1G2	0.337838	3	888
ATP6V1G3	0.396825	1	252
ATP7A	12.9944	23	177
ATP7B	14.7541	18	122
ATPAF1	0	0	16
ATPAF2	0	0	34
ATR	4.45515	74	1661
ATRIP	0.351494	6	1707
ATRX	20.155	26	129
ATXN1	11.9048	5	42
ATXN10	50	3	6
ATXN2	5.26316	1	19
ATXN3	11.8012	19	161
AUH	0	0	66
AURKA	32.6648	114	349
AURKAIP1	2.46914	4	162
AURKB	17.8571	70	392
AURKC	4.10448	11	268
AVEN	0	0	3
AVP	8.43124	122	1447
AVPR1A	2.63713	25	948
AVPR1B	1.65563	15	906
AVPR2	2.18038	22	1009
AXIN1	3.6626	33	901
AXIN2	4.42145	47	1063
AXL	9.98632	73	731
AZGP1	22.5	9	40
AZI2	0	0	70
AZIN1	1.68067	2	119
AZIN2	1.88457	16	849
B2M	9.4959	81	853
B3GALNT1	5.26316	3	57
B3GALT2	0.833333	1	120
B3GALT4	0	0	59
B3GALT5	2.07254	4	193
B3GALT6	0.902935	4	443
B3GAT1	9.88142	25	253
B3GAT2	0.473934	2	422
B3GAT3	0.909091	4	440
B3GNT2	2.44399	12	491
B3GNT3	0.587084	3	511
B3GNT5	0.684932	1	146
B3GNT7	4.21053	4	95
B3GNT8	0	0	16
B3GNT9	0	0	177
B3GNTL1	0	0	84
B4GALNT1	2.60223	7	269
B4GALNT2	9.25926	5	54
B4GALT1	1.53584	9	586
B4GALT2	0	0	132
B4GALT3	1.51188	7	463
B4GALT4	0.248756	1	402
B4GALT5	0	0	30
B4GALT6	0	0	50
B4GALT7	1.3544	6	443
B4GAT1	0.424628	2	471
B9D1	1.63043	3	184
B9D2	2.80899	5	178
BAAT	3.33333	6	180
BABAM1	1.18168	8	677
BACE1	9.25373	31	335
BAD	4.84094	70	1446
BAG3	8.92857	45	504
BAG4	0.361011	3	831
BAG5	0.596421	3	503
BAG6	2.8169	2	71
BAIAP2	0.215517	1	464
BAK1	3.05677	56	1832
BAMBI	2.72315	18	661
BANF1	3.7037	6	162
BANP	0.407609	6	1472
BAP1	8.23864	29	352
BARD1	2.07283	37	1785
BATF	1.04167	2	192
BATF2	3.48837	6	172
BATF3	0.14881	1	672
BAX	15.3676	209	1360
BAZ1A	1.0989	1	91
BAZ1B	0.192308	1	520
BAZ2A	0.873362	4	458
BBC3	3.89105	70	1799
BBIP1	0.892857	1	112
BBOX1	1.19048	1	84
BBS1	3.72671	6	161
BBS10	5.21739	6	115
BBS12	1.86916	2	107
BBS2	9.65909	17	176
BBS4	5.59441	8	143
BBS5	1.75439	3	171
BBS7	2.0979	3	143
BBS9	2.99401	5	167
BCAN	1.01237	9	889
BCAP31	3.0303	7	231
BCAR1	5.76015	61	1059
BCAR3	3.7037	4	108
BCAS2	2.13904	4	187
BCAT1	2.25564	12	532
BCAT2	3.50877	4	114
BCCIP	3.19716	18	563
BCKDHA	1.52672	4	262
BCKDHB	2.20126	7	318
BCKDK	0	0	24
BCL2	31.1111	630	2025
BCL2A1	3.63636	70	1925
BCL2L1	7.68176	168	2187
BCL2L10	18.3908	16	87
BCL2L11	7.95455	77	968
BCL2L14	0.747283	11	1472
BCL2L2	24.1379	21	87
BCL3	7.63116	48	629
BCL6	7.25095	115	1586
BCL9	4.04531	25	618
BCL9L	1.67173	11	658
BCO1	2.45399	8	326
BCOR	5.52147	9	163
BCORL1	0	0	1
BCR	12.9721	158	1218
BCS1L	2.49307	9	361
BDH1	12.5	4	32
BDH2	8.33333	2	24
BDKRB1	4.18376	51	1219
BDNF	12.6812	245	1932
BDP1	3.57143	4	112
BECN1	12.065	104	862
BEGAIN	0.840336	1	119
BET1	0	0	101
BET1L	0	0	212
BEX1	2.39044	6	251
BFSP1	18.1818	2	11
BFSP2	28.5714	2	7
BGLAP	8.21147	73	889
BGN	6.778	69	1018
BHLHE40	5.71429	36	630
BHLHE41	3.37079	24	712
BHMT	5.35117	48	897
BHMT2	4.40529	10	227
BICD1	1.42857	5	350
BICD2	0.246305	1	406
BID	2.48509	50	2012
BIK	2.40385	20	832
BIN1	11.5265	37	321
BIRC2	2.9349	55	1874
BIRC3	4.75933	88	1849
BIRC5	35.2025	113	321
BIRC7	6.70241	25	373
BIRC8	0.268097	1	373
BLK	1.69867	23	1354
BLM	6.40097	53	828
BLNK	7.47664	48	642
BLOC1S2	0	0	432
BLOC1S3	1.81818	5	275
BLOC1S4	0.796813	2	251
BLOC1S5	2.98507	2	67
BLOC1S6	2.51799	7	278
BLVRA	2.10084	10	476
BLVRB	1.86667	7	375
BLZF1	7.08661	27	381
BMF	1.17925	10	848
BMI1	19.5191	138	707
BMP1	3.21384	26	809
BMP10	1.47059	7	476
BMP2	15.9049	87	547
BMP4	17.3291	109	629
BMP5	3.4632	16	462
BMP6	17.9592	44	245
BMP7	13.4892	75	556
BMP8B	1.1236	1	89
BMPER	1.55039	4	258
BMPR1B	3.76812	26	690
BMPR2	7.18475	49	682
BMS1	5	4	80
BMX	2.99625	16	534
BNIP1	2.38095	3	126
BNIP2	0.738007	4	542
BNIP3	11.8126	58	491
BNIP3L	1.68722	26	1541
BOC	0.232558	1	430
BOLA3	14.2857	2	14
BPGM	0	0	405
BPI	22.449	11	49
BPNT1	4.16667	1	24
BPTF	6	6	100
BRAF	29.9535	322	1075
BRAP	0.946372	9	951
BRCA1	16.5973	319	1922
BRCA2	23.0845	235	1018
BRCC3	3.20513	5	156
BRD1	0.950683	16	1683
BRD2	25.0883	71	283
BRD3	0	0	7
BRD4	35	7	20
BRD7	1.21795	19	1560
BRD8	10.6383	10	94
BRF2	1.68067	2	119
BRINP1	66.6667	2	3
BRIP1	6.11465	48	785
BRK1	1.88088	6	319
BRMS1	13.0435	24	184
BRMS1L	36.1111	13	36
BRPF1	0.119119	2	1679
BRS3	8.71795	51	585
BRSK1	0.956938	2	209
BRSK2	0	0	209
BRWD1	0.411523	1	243
BRWD3	0	0	5
BSG	11.7808	129	1095
BSND	43.4783	10	23
BST1	2.94118	4	136
BST2	4.79798	19	396
BTAF1	0	0	80
BTBD1	0	0	241
BTBD2	0	0	8
BTC	1.07459	17	1582
BTD	41.6667	5	12
BTF3	12.1212	4	33
BTG1	30.3571	17	56
BTG2	2.13285	35	1641
BTK	4.89796	36	735
BTLA	7.33333	22	300
BTRC	4.50928	34	754
BUB1	13.5057	47	348
BUB1B	10.9694	43	392
BUB3	5.22088	13	249
BUD13	0.806452	1	124
BUD31	1.00503	2	199
BYSL	0.970874	1	103
C12orf10	0	0	41
C14orf166	10	4	40
C1D	10.7843	11	102
C1GALT1	3.9548	7	177
C1GALT1C1	4.25532	8	188
C1QA	2.67176	14	524
C1QB	2.27273	12	528
C1QBP	5.90278	17	288
C1QC	1.59046	8	503
C1S	1.11732	6	537
C2	5.04775	37	733
C21orf2	0	0	5
C2CD3	1.0101	2	198
C2CD5	0	0	153
C3	10.9626	123	1122
C3AR1	2.9304	24	819
C3orf58	1.75439	1	57
C4A	7.90514	60	759
C4B	6.89655	52	754
C4BPA	2.67023	20	749
C4BPB	4.04858	10	247
C5	6.2975	58	921
C5AR1	5.06108	58	1146
C6	1.8018	8	444
C7	1.33929	6	448
C8A	1.08932	5	459
C8B	1.62413	7	431
C9	2.82686	8	283
C9orf3	1.11359	5	449
C9orf72	44.4444	36	81
CA9	13.3005	81	609
CAB39	1.1583	3	259
CAB39L	0.404858	1	247
CABIN1	2.78884	14	502
CABLES1	3.07102	16	521
CABLES2	0.4	1	250
CABP4	11.1111	3	27
CABYR	9.09091	1	11
CACNA1A	7.5	36	480
CACNA1B	2.01005	4	199
CACNA1C	5.35152	51	953
CACNA1D	4.51977	16	354
CACNA1E	2.05128	4	195
CACNA1F	2.60586	8	307
CACNA1G	1.66359	9	541
CACNA1H	1.80995	4	221
CACNA1S	3.2967	9	273
CACNA2D1	6.85714	12	175
CACNA2D2	2.86624	9	314
CACNA2D3	1.21457	3	247
CACNA2D4	5.02793	9	179
CACNB1	0	0	438
CACNB2	3.4632	16	462
CACNB3	0.533808	3	562
CACNB4	2.0202	8	396
CACNG2	1.79856	5	278
CACNG3	0.985222	2	203
CACNG4	0	0	238
CACNG5	0.581395	1	172
CACNG6	0	0	119
CACNG8	0.398406	1	251
CACUL1	15.7895	6	38
CACYBP	3.51201	19	541
CAD	12.3239	35	284
CADM1	25.1613	39	155
CADM3	2.08333	2	96
CALB1	22.2222	8	36
CALB2	1.93798	5	258
CALCA	14.4681	136	940
CALCB	0.126743	1	789
CALCOCO1	0.14245	1	702
CALCR	4.1048	47	1145
CALCRL	1.88088	24	1276
CALD1	8.7931	51	580
CALM1	11.0537	107	968
CALM2	10.8535	103	949
CALM3	9.87415	102	1033
CALML3	0.735294	4	544
CALML5	0.362319	2	552
CALML6	0	0	451
CALR	7.17518	111	1547
CAMK1	2.11268	6	284
CAMK1G	0	0	166
CAMK2A	2.84091	15	528
CAMK2B	1.73913	12	690
CAMK2D	1.04563	11	1052
CAMK2G	0.333333	2	600
CAMK4	3.41297	20	586
CAMKK1	0.793651	2	252
CAMKK2	6.93878	17	245
CAMKMT	9.61039	37	385
CANT1	0.420168	1	238
CANX	3.09633	27	872
CAP1	6.09756	20	328
CAP2	0.687285	2	291
CAPN1	1.03627	8	772
CAPN10	12.5	2	16
CAPN13	0	0	16
CAPN14	0	0	16
CAPN2	1.32325	7	529
CAPN3	27.7778	15	54
CAPN5	6.25	1	16
CAPN6	0	0	16
CAPN7	0	0	16
CAPN9	8.57143	3	35
CAPNS1	3.8806	13	335
CAPZA1	0.41841	2	478
CAPZA2	0.232558	1	430
CAPZB	0	0	7
CARD10	3.63636	4	110
CARD11	2.56065	19	742
CARD14	4.91803	3	61
CARD6	0	0	83
CARD8	7.5	30	400
CARD9	1.95382	11	563
CARM1	1.11434	23	2064
CARS	7.31707	3	41
CARS2	3.7037	1	27
CASC3	2.28571	4	175
CASK	3.97196	17	428
CASP1	7.37179	161	2184
CASP10	3.46591	61	1760
CASP12	6.92308	9	130
CASP2	5.65111	46	814
CASP3	27.7339	246	887
CASP4	4.54545	17	374
CASP5	4.5098	23	510
CASP6	1.74842	36	2059
CASP7	4.61394	49	1062
CASP8	13.2972	196	1474
CASP9	7.99419	110	1376
CASQ2	14.1509	15	106
CASR	9.77254	116	1187
CAST	13.2743	30	226
CAT	19.9454	219	1098
CATSPER1	1.47059	1	68
CATSPERD	0	0	2
CAV1	10.568	240	2271
CAV2	7.63209	39	511
CAV3	2.73973	32	1168
CBFB	5.26316	37	703
CBL	3.63489	45	1238
CBLB	1.37276	13	947
CBLL1	0.251889	1	397
CBR3	1.57068	12	764
CBS	23.6486	105	444
CBX2	0.560224	2	357
CBX3	4.36681	10	229
CBX4	2.10526	8	380
CBX5	14.7059	5	34
CBX6	0.561798	2	356
CBX7	9.97442	39	391
CBX8	2.88714	11	381
CBY1	0.754148	5	663
CCAR1	2.59067	5	193
CCAR2	4.17335	26	623
CCDC114	37.5	3	8
CCDC130	2.22222	1	45
CCDC151	60	3	5
CCDC22	0	0	4
CCDC59	0	0	131
CCDC8	23.8095	5	21
CCDC80	3.40909	3	88
CCDC88C	4	2	50
CCDC94	0	0	52
CCDC97	0	0	110
CCK	10.6383	90	846
CCKAR	5.14139	40	778
CCKBR	7.84314	60	765
CCL1	13.7931	12	87
CCL11	3.80034	67	1763
CCL13	4.87329	25	513
CCL17	7.76942	62	798
CCL19	5.58952	64	1145
CCL2	20.1461	524	2601
CCL20	7.00483	87	1242
CCL21	7.0626	88	1246
CCL22	8.40999	64	761
CCL24	23.3766	18	77
CCL25	2.37258	27	1138
CCL26	7.86517	21	267
CCL27	3.77193	43	1140
CCL28	2.50261	24	959
CCL7	4.7482	33	695
CCL8	5.27132	34	645
CCM2	5.96591	21	352
CCNA1	7.22496	44	609
CCNA2	13.2159	60	454
CCNB1	4.89691	76	1552
CCNB2	4.46809	21	470
CCNB3	0.581395	2	344
CCNC	4.49827	13	289
CCND1	20.1467	467	2318
CCND2	8.94009	97	1085
CCND3	4.39727	58	1319
CCNDBP1	5.66038	9	159
CCNE1	6.63058	49	739
CCNE2	1.20846	20	1655
CCNF	0.655738	2	305
CCNG1	1.45503	22	1512
CCNH	7.00758	37	528
CCNK	0.271739	1	368
CCNL1	6.66667	1	15
CCNL2	0	0	7
CCNO	1.25313	5	399
CCNT1	2.78373	13	467
CCNT2	0.196078	1	510
CCNY	1.94175	8	412
CCP110	0.769231	2	260
CCR1	5.59496	71	1269
CCR10	2.35602	27	1146
CCR2	13.4021	182	1358
CCR3	6.59554	68	1031
CCR4	5.215	57	1093
CCR5	18.1885	249	1369
CCR6	8.07799	87	1077
CCR7	13.0435	138	1058
CCR8	2.28495	17	744
CCR9	4.41324	44	997
CCRL2	28.5714	26	91
CCS	2.57143	9	350
CCT2	1.25	5	400
CCT3	0.886263	6	677
CCT4	0.852273	3	352
CCT5	0.367422	6	1633
CCT6A	0.291545	5	1715
CCT6B	0	0	200
CCT7	1.23457	5	405
CCT8	0.0597729	1	1673
CD101	1.69492	3	177
CD109	3.36134	12	357
CD14	25.2157	263	1043
CD151	5.69476	25	439
CD160	3.14319	27	859
CD163	9.96678	30	301
CD180	1.08108	8	740
CD19	10.5682	93	880
CD1A	6.84932	10	146
CD1B	8.21918	12	146
CD1C	8.90411	13	146
CD1D	20.5479	30	146
CD2	2.44798	20	817
CD200	36.3636	8	22
CD200R1	29.6296	8	27
CD207	1.5625	2	128
CD209	3.18302	24	754
CD22	12.3552	32	259
CD226	18.1818	10	55
CD244	7.55814	13	172
CD247	2.96474	37	1248
CD248	20	3	15
CD27	57.6923	30	52
CD274	11.583	120	1036
CD276	13.2979	50	376
CD28	10.2294	107	1046
CD2AP	2.33083	31	1330
CD300LB	0	0	25
CD320	7.89474	6	76
CD33	26.0417	25	96
CD34	20.2391	237	1171
CD36	8.83534	110	1245
CD38	16.9312	32	189
CD3D	1.81598	15	826
CD3E	2.03915	25	1226
CD3EAP	3.60825	14	388
CD3G	1.53302	13	848
CD4	3.30097	34	1030
CD40	22.3935	247	1103
CD40LG	12.6723	239	1886
CD44	17.4176	317	1820
CD46	15.411	45	292
CD47	9.69044	72	743
CD48	31.5789	12	38
CD5	9.65517	14	145
CD55	6.09284	63	1034
CD58	33.3333	9	27
CD59	10.2862	115	1118
CD6	11.1111	8	72
CD69	8.33333	44	528
CD7	10.3448	3	29
CD70	32.2581	30	93
CD72	1.78571	4	224
CD74	4.79233	60	1252
CD79A	3.52423	32	908
CD79B	2.52781	25	989
CD80	7.08283	118	1666
CD81	4.50704	16	355
CD82	5.59078	97	1735
CD83	22.8571	24	105
CD86	4.47357	99	2213
CD8A	3.8688	46	1189
CD8B	1.02916	12	1166
CD9	10.6173	43	405
CD96	3.63636	2	55
CDA	10.7246	37	345
CDC123	5.64516	7	124
CDC14A	1.59363	4	251
CDC14B	2.38095	4	168
CDC16	0.791557	3	379
CDC20	8.69565	28	322
CDC20B	0	0	146
CDC23	1.38889	5	360
CDC25A	6.27027	58	925
CDC25B	5.05529	32	633
CDC25C	3.17654	52	1637
CDC27	1.3308	7	526
CDC34	2.0979	6	286
CDC37	0.862069	14	1624
CDC37L1	0	0	691
CDC40	0.649351	1	154
CDC42	10.7635	86	799
CDC42BPA	2.4	3	125
CDC42EP3	26.6667	4	15
CDC45	1.09091	6	550
CDC5L	1.0582	2	189
CDC6	7.26257	26	358
CDC7	5.66572	20	353
CDC73	3.51288	15	427
CDCA5	6.27615	15	239
CDCA7	0.925926	4	432
CDCA8	3.0303	9	297
CDCP1	0	0	1
CDH1	13.2423	223	1684
CDH10	1.3468	4	297
CDH11	10.3175	39	378
CDH12	0.728155	3	412
CDH13	20.339	84	413
CDH15	3.51391	24	683
CDH17	6.93431	38	548
CDH18	1.3986	4	286
CDH2	3.5248	54	1532
CDH23	22.0339	13	59
CDH24	0.813008	2	246
CDH3	7.32861	31	423
CDH5	2.63819	21	796
CDH6	3.83275	11	287
CDH7	0.961538	4	416
CDH8	1.72414	5	290
CDH9	0.947867	4	422
CDIPT	0	0	615
CDK1	16.8182	74	440
CDK11A	1.63934	7	427
CDK12	0.182371	3	1645
CDK13	0.200267	3	1498
CDK14	0.608519	3	493
CDK17	0	0	39
CDK19	5.02793	9	179
CDK2	17.9558	130	724
CDK20	1.17647	1	85
CDK3	1.55709	9	578
CDK4	17.2816	178	1030
CDK5	4.06977	70	1720
CDK5R1	2.5463	44	1728
CDK5R2	2.27273	2	88
CDK5RAP2	1.72414	4	232
CDK5RAP3	37.5	3	8
CDK6	8.12133	83	1022
CDK7	7.28643	29	398
CDK8	6.48649	12	185
CDK9	6.42202	35	545
CDKN1A	23.9437	255	1065
CDKN1B	13.5396	267	1972
CDKN1C	13.9394	92	660
CDKN2B	17.7778	208	1170
CDKN2C	5.91581	52	879
CDKN2D	4.16281	45	1081
CDKN3	23.2218	111	478
CDO1	5.02513	10	199
CDON	0.828402	7	845
CDR1	35	7	20
CDR2	17.0732	7	41
CDRT1	0	0	114
CDS1	1.9802	2	101
CDS2	1.83486	2	109
CDT1	2.26087	13	575
CDX1	5.7971	20	345
CDX2	17.3913	20	115
CDX4	1.31148	4	305
CDY1	0	0	23
CDY1B	0	0	23
CDY2A	0	0	23
CDY2B	0	0	23
CDYL	0	0	63
CEACAM1	9.23423	41	444
CEACAM6	9.19283	41	446
CEACAM8	0.431965	2	463
CEBPA	6.97318	91	1305
CEBPB	4.2077	94	2234
CEBPD	3.46125	46	1329
CEBPG	1.96078	2	102
CEBPZ	6.71141	10	149
CECR2	1.07527	1	93
CEL	8.72211	43	493
CELSR1	7.69231	3	39
CENPA	4.18118	12	287
CENPB	0	0	134
CENPC	1.08696	2	184
CENPE	3.20513	10	312
CENPF	3.83562	14	365
CENPH	3.40426	8	235
CENPI	0	0	98
CENPJ	6.10687	16	262
CENPK	0.609756	1	164
CENPN	0.558659	1	179
CENPO	1.05263	1	95
CENPP	1.26582	1	79
CENPU	2.40964	6	249
CENPW	2.27273	1	44
CEP131	0.331126	1	302
CEP135	1.0582	2	189
CEP152	1.60643	4	249
CEP164	1.94175	4	206
CEP192	0.316456	1	316
CEP250	1.34228	4	298
CEP290	12.0419	23	191
CEP350	5.55556	1	18
CEP41	0.913242	2	219
CEP55	12.1212	24	198
CEP57	2.8436	6	211
CEP63	1.20482	3	249
CEP70	0	0	194
CEP72	1.33333	2	150
CEP83	0.584795	1	171
CEP89	0.568182	1	176
CEPT1	0.70922	1	141
CER1	0.257732	1	388
CERK	1.63934	3	183
CERS2	3.82775	8	209
CERS3	0.947867	2	211
CERS4	1.86567	5	268
CERS5	0.854701	2	234
CERS6	1.81159	5	276
CES1	7.58929	34	448
CES2	7.94521	29	365
CES3	1.32159	3	227
CES5A	0.970874	1	103
CETN2	2.02312	7	346
CETN3	0	0	13
CETP	31.307	103	329
CFAP52	0	0	5
CFB	9.39335	48	511
CFC1	3.68932	19	515
CFD	0.725594	11	1516
CFDP1	8.10811	3	37
CFH	37.788	82	217
CFHR1	7.05128	11	156
CFHR3	4.60705	17	369
CFI	5.85106	22	376
CFL1	4.71281	32	679
CFL2	0	0	197
CFLAR	10.0967	94	931
CFP	4.14013	13	314
CFTR	9.22401	126	1366
CGA	6.75818	64	947
CGB1	0	0	93
CGB5	38.7097	36	93
CGB8	38.7097	36	93
CGN	0.110742	1	903
CH25H	3.31126	5	151
CHAF1A	5.28846	22	416
CHAF1B	1.80587	8	443
CHAT	11.7216	32	273
CHCHD1	0	0	27
CHCHD2	0.711744	2	281
CHCHD3	2.27273	1	44
CHCHD4	0	0	106
CHCHD6	2.17391	1	46
CHD1	13.9535	6	43
CHD1L	1.18871	8	673
CHD3	0.253807	4	1576
CHD4	1.50376	6	399
CHD5	15.5689	26	167
CHD7	2.2869	11	481
CHD8	1.04384	5	479
CHD9	0.4158	2	481
CHDH	7.01754	4	57
CHEK1	6.08974	95	1560
CHEK2	8.78805	153	1741
CHERP	2.77778	5	180
CHGA	38.2022	34	89
CHIA	0.769231	1	130
CHIT1	5.38462	7	130
CHKA	11.8483	25	211
CHKB	7.31707	6	82
CHKB-CPT1B	0	0	169
CHL1	8.3558	31	371
CHM	16	4	25
CHML	0	0	1
CHMP1A	1.33333	1	75
CHMP1B	0	0	174
CHMP2B	0	0	111
CHMP4A	1.6129	2	124
CHMP4B	1.66667	2	120
CHMP4C	2.68456	4	149
CHMP5	1.50376	2	133
CHN1	0.809717	4	494
CHN2	2.54545	7	275
CHP1	4.15704	18	433
CHP2	0	0	65
CHPF	0.653595	2	306
CHPT1	13.6842	26	190
CHRAC1	0.673401	2	297
CHRD	1.74081	9	517
CHRDL1	1.26183	4	317
CHRM1	1.66994	17	1018
CHRM2	3.15361	31	983
CHRM3	3.80079	29	763
CHRM4	1.00167	6	599
CHRM5	0.710227	5	704
CHRNA1	2.48756	10	402
CHRNA2	8.09249	14	173
CHRNA3	22.6277	31	137
CHRNA4	35.4037	57	161
CHRNA5	16.6667	32	192
CHRNA6	8.79121	16	182
CHRNA7	17.2619	29	168
CHRNA9	3.14465	5	159
CHRNB1	2.03046	4	197
CHRNB2	12.0419	23	191
CHRNB3	7.21649	14	194
CHRNB4	11.2821	22	195
CHRND	5.66038	9	159
CHRNE	1.72414	5	290
CHRNG	2.9304	8	273
CHST1	0.70922	1	141
CHST11	3.16206	8	253
CHST12	0	0	259
CHST13	0	0	264
CHST14	0.35461	1	282
CHST15	0.990099	3	303
CHST2	2.66667	4	150
CHST3	6.77966	20	295
CHST4	1.04167	1	96
CHST5	1.28205	1	78
CHST6	0	0	149
CHST8	0.877193	1	114
CHSY1	0	0	303
CHSY3	0	0	217
CHTOP	0.873362	2	229
CHUK	3.17073	65	2050
CIAO1	0.263158	1	380
CIAPIN1	3.31492	12	362
CIC	5.81395	5	86
CIDEA	16.6667	2	12
CIDEC	12.5	5	40
CIITA	4.62342	62	1341
CIR1	5.26316	6	114
CISH	5.46697	72	1317
CIT	1.13208	6	530
CITED1	1.96429	11	560
CITED2	3.25112	29	892
CITED4	2.5974	4	154
CKAP4	14.0741	19	135
CKAP5	0.263852	1	379
CKB	18.1818	4	22
CKM	4.30108	4	93
CKMT1A	0	0	8
CKMT2	0	0	8
CKS1B	5.83153	27	463
CKS2	3.9627	17	429
CLASP1	0.296736	1	337
CLASP2	0.25	1	400
CLC	0	0	5
CLCA1	11.1111	2	18
CLCA2	20	4	20
CLCA4	15.1515	5	33
CLCF1	2.52101	6	238
CLCN7	66.6667	4	6
CLCNKA	12.5	3	24
CLCNKB	41.6667	10	24
CLDN1	22.1591	39	176
CLDN10	1.5	3	200
CLDN11	3.24074	7	216
CLDN12	1.34529	3	223
CLDN14	2.01342	3	149
CLDN15	0	0	164
CLDN16	5.16605	14	271
CLDN17	0	0	221
CLDN18	7.64706	13	170
CLDN19	4.54545	7	154
CLDN2	11.6822	25	214
CLDN20	0	0	124
CLDN23	2.33645	5	214
CLDN3	14.7465	32	217
CLDN4	19.1388	40	209
CLDN5	6.56934	18	274
CLDN6	5.26316	7	133
CLDN7	24.7126	43	174
CLDN9	0.591716	1	169
CLEC14A	0	0	4
CLEC1B	2.0202	8	396
CLEC2D	5	1	20
CLEC3B	0.480307	10	2082
CLEC4C	7.14286	1	14
CLEC4D	7.14286	1	14
CLEC4E	0	0	154
CLEC5A	4	1	25
CLEC6A	0.641026	1	156
CLEC7A	4.4484	25	562
CLGN	0	0	77
CLHC1	0	0	10
CLIC3	50	2	4
CLINT1	0.589971	2	339
CLIP1	2.85714	22	770
CLIP2	33.3333	1	3
CLNS1A	0.598802	1	167
CLOCK	11.3006	106	938
CLP1	0.943396	1	106
CLPB	0	0	245
CLPP	0	0	26
CLPS	18.1818	2	11
CLSPN	1.40449	10	712
CLTA	1.71233	5	292
CLTB	0.409836	1	244
CLTC	7.32984	14	191
CLU	8.9877	190	2114
CLUAP1	0.980392	1	102
CLVS1	4.34783	2	46
CLVS2	0	0	39
CMA1	8.57143	60	700
CMAS	5.55556	2	36
CMKLR1	22.2222	8	36
CMPK1	11.8812	24	202
CMPK2	7.63636	21	275
CMTM2	0	0	138
CMTM7	0	0	4
CMTM8	0	0	3
CMTR1	2.08333	4	192
CMTR2	0	0	4
CNDP1	3.78007	11	291
CNDP2	5.71429	16	280
CNGA1	8.82353	3	34
CNGA2	0	0	191
CNGA3	38.4615	10	26
CNGB1	2.20264	5	227
CNGB3	29.6296	8	27
CNIH2	0	0	524
CNIH3	0.406504	1	246
CNKSR1	1.22574	12	979
CNKSR2	0.260417	2	768
CNNM1	2.77778	1	36
CNNM2	9.52381	2	21
CNOT1	0.647249	10	1545
CNOT2	1.59363	4	251
CNOT3	1.58103	4	253
CNOT4	1.14504	3	262
CNOT6	7.72532	18	233
CNOT7	1.76991	4	226
CNOT8	2.7027	7	259
CNPY3	0.358423	1	279
CNR1	10.9687	154	1404
CNR2	6.88372	74	1075
CNTF	5.53279	27	488
CNTFR	1.36986	7	511
CNTN1	3.17073	13	410
CNTN2	5.55556	17	306
CNTN6	2.8754	9	313
CNTNAP1	7.40741	2	27
CNTNAP2	8.51064	4	47
CNTRL	3.37838	5	148
COA6	1.13636	1	88
COASY	3.77358	4	106
COG1	0.900901	1	111
COG2	0.876232	8	913
COG3	0	0	140
COG4	1.25	3	240
COG5	0.549451	1	182
COG6	1.66667	2	120
COG7	0.505051	1	198
COG8	1.07527	2	186
COL10A1	2.20339	13	590
COL11A1	7.04501	36	511
COL12A1	1.91939	10	521
COL13A1	2.15827	6	278
COL14A1	0.8726	5	573
COL15A1	1.68856	9	533
COL16A1	0.17452	1	573
COL17A1	3.33333	23	690
COL18A1	6.26134	138	2204
COL1A1	19.3617	91	470
COL1A2	11.1987	71	634
COL20A1	0.621118	2	322
COL21A1	0.8	2	250
COL22A1	1.77515	3	169
COL23A1	2.16606	6	277
COL24A1	0.381679	2	524
COL25A1	1.30208	5	384
COL27A1	0.441501	2	453
COL28A1	0.389105	1	257
COL2A1	6.61479	34	514
COL3A1	12.1901	59	484
COL4A1	8.64865	48	555
COL4A2	8	44	550
COL4A3	8.00654	49	612
COL4A4	5.67376	32	564
COL4A5	6.40523	49	765
COL4A6	4.93827	24	486
COL5A1	5.63674	27	479
COL5A2	4.4335	27	609
COL5A3	0.392927	2	509
COL6A1	2.92826	20	683
COL6A2	3.15457	20	634
COL6A3	4.21875	27	640
COL6A5	3.18471	5	157
COL7A1	1.94444	14	720
COL8A1	1.62075	10	617
COL8A2	1.55709	9	578
COL9A1	3.63224	32	881
COL9A2	5.55556	37	666
COL9A3	5.6872	36	633
COLEC10	1.68067	2	119
COLEC11	8	10	125
COLEC12	0.465116	1	215
COLGALT1	0.769231	1	130
COLGALT2	0.877193	1	114
COMMD1	2.85714	1	35
COMMD10	0	0	5
COMMD8	0	0	4
COMP	9.30233	28	301
COMT	31.6911	238	751
COPA	1.5625	2	128
COPB1	1.21951	1	82
COPB2	2.7027	3	111
COPE	0	0	251
COPG1	0	0	131
COPRS	0	0	174
COPS2	0.917431	2	218
COPS3	1.86667	7	375
COPS4	0.704225	2	284
COPS5	2.36573	37	1564
COPS6	5.91716	10	169
COPS7A	1.03093	2	194
COPS8	1.86567	5	268
COQ2	1.90114	5	263
COQ3	0	0	16
COQ4	11.7647	2	17
COQ5	0	0	15
COQ6	11.1111	3	27
COQ7	11.1111	1	9
COQ9	9.7561	4	41
CORIN	7.27273	8	110
CORO1A	22.7273	5	22
CORO1B	0	0	5
CORT	0.706991	9	1273
COTL1	3.19149	6	188
COX10	8.08081	8	99
COX11	2.38095	1	42
COX14	0	0	23
COX15	8	6	75
COX16	0	0	23
COX17	1.11421	4	359
COX18	0	0	23
COX20	0	0	23
COX4I1	1.9084	5	262
COX4I2	3.30579	4	121
COX5A	26.4286	74	280
COX5B	0.793651	2	252
COX6A1	0.729927	2	274
COX6A2	0.877193	1	114
COX6B1	0.363636	1	275
COX6C	0.381679	1	262
COX7A2	0	0	10
COX7A2L	0.719424	2	278
COX7B	0.390625	1	256
COX7C	0.373134	1	268
COX8A	65.2542	77	118
CP	15.5361	71	457
CPA3	0.668151	3	449
CPA4	4.54545	2	44
CPB1	0.668151	3	449
CPB2	11.463	76	663
CPD	3.90879	12	307
CPE	5.33333	40	750
CPEB3	1.0989	1	91
CPLX1	1.35135	5	370
CPLX2	36.3636	4	11
CPLX3	0	0	7
CPLX4	0	0	18
CPN1	0.805369	6	745
CPN2	16.6667	2	12
CPOX	12.5	13	104
CPS1	4.81928	24	498
CPSF2	0	0	86
CPSF3	0	0	54
CPSF4	3.07692	4	130
CPSF4L	2.5641	1	39
CPSF6	0.336134	2	595
CPSF7	1.5748	2	127
CPT1A	3.89831	23	590
CPT1B	3.51562	9	256
CPT1C	0.392157	1	255
CPT2	4.48549	17	379
CR1	8.57988	29	338
CR2	10.2362	26	254
CRABP1	17.0213	8	47
CRABP2	8.98876	24	267
CRADD	0.875912	6	685
CRAT	17.5258	17	97
CRB1	100	2	2
CRB3	0	0	2
CRBN	2.07101	7	338
CRCP	4.05405	6	148
CREB1	8.41914	139	1651
CREB3	37.5	6	16
CREB3L2	8.82353	3	34
CREB3L3	1.34771	5	371
CREB3L4	30	6	20
CREB5	1.99005	4	201
CREBBP	6.15385	120	1950
CREM	4.8995	39	796
CRH	13.5289	143	1057
CRHBP	17.2775	33	191
CRHR1	9.32836	100	1072
CRHR2	5.26316	61	1159
CRK	8.9222	125	1401
CRKL	2.6873	33	1228
CRLF1	1.6129	7	434
CRLF2	5.27523	23	436
CRLS1	6.66667	3	45
CRMP1	5.97015	28	469
CRNKL1	0.819672	2	244
CRP	14.7372	387	2626
CRTAP	1.41593	8	565
CRTC1	3.65535	28	766
CRTC2	2.574	20	777
CRTC3	1.29032	2	155
CRX	42.8571	6	14
CRY1	10.828	34	314
CRY2	12.3077	32	260
CRYAA	8.33333	7	84
CRYAB	25.5102	25	98
CRYL1	1.5625	2	128
CRYM	0	0	9
CRYZ	12.0588	82	680
CS	3.83065	19	496
CSAD	3.50877	2	57
CSDE1	0.210526	1	475
CSE1L	25.2747	23	91
CSF1	13.5215	91	673
CSF1R	8.38804	115	1371
CSF2	20.7165	399	1926
CSF2RA	0.680735	10	1469
CSF2RB	0.855746	14	1636
CSF3	13.4605	247	1835
CSF3R	5.66229	56	989
CSGALNACT2	0	0	309
CSH1	4.55005	45	989
CSH2	28.6624	45	157
CSK	3.48129	40	1149
CSN2	3.21285	8	249
CSNK1A1	1.01408	18	1775
CSNK1D	0.963275	16	1661
CSNK1E	1.1323	19	1678
CSNK1G2	0	0	318
CSNK1G3	0.0631313	1	1584
CSNK2A1	2.15957	36	1667
CSNK2A2	0.666667	10	1500
CSNK2B	0.73776	11	1491
CSPG4	2.6087	12	460
CSPG5	0.179533	1	557
CSPP1	0	0	4
CSRP2	3.63636	2	55
CST3	19.4767	67	344
CST6	23.3333	7	30
CSTA	10.3896	24	231
CSTF1	1.33333	6	450
CSTF2	2.31481	5	216
CSTF2T	1.49254	1	67
CTBP1	2.34302	25	1067
CTBP2	3.41297	20	586
CTBS	0	0	1
CTC1	0	0	35
CTCF	6.77966	52	767
CTDP1	0.900901	1	111
CTDSP1	1.6129	6	372
CTDSP2	0.537634	2	372
CTDSPL	7.08661	18	254
CTF1	3.91872	27	689
CTGF	16.681	194	1163
CTH	3.73444	18	482
CTHRC1	13.2231	16	121
CTLA4	26.4249	306	1158
CTNNA1	4.83871	51	1054
CTNNA2	1.36986	7	511
CTNNB1	17.5	175	1000
CTNNBIP1	4.7619	12	252
CTNNBL1	9.44882	12	127
CTNND1	6.10546	66	1081
CTNND2	33.3333	1	3
CTPS1	0.326797	1	306
CTR9	2.28311	5	219
CTRB1	0.36855	3	814
CTRB2	1.38889	1	72
CTRC	6.81818	9	132
CTSA	2.40964	10	415
CTSB	10.3641	148	1428
CTSC	3.45679	14	405
CTSD	3.75839	84	2235
CTSE	2.38095	7	294
CTSF	0.591716	1	169
CTSG	2.21914	32	1442
CTSH	2.22965	20	897
CTSK	10.0719	56	556
CTSL	7.25581	78	1075
CTSO	0	0	109
CTSS	3.05263	29	950
CTSV	0.888889	4	450
CTSW	0	0	1015
CTSZ	2.17166	21	967
CTTN	8.48896	50	589
CTU1	0	0	3
CTU2	0	0	10
CUBN	7.25	29	400
CUL1	3.8835	12	309
CUL2	3.75276	17	453
CUL3	7.0632	19	269
CUL4A	4.74138	22	464
CUL4B	4.67836	8	171
CUL5	2.31362	9	389
CUL7	5.09804	13	255
CUX1	7.56376	86	1137
CUZD1	3.5533	7	197
CWC22	2.12766	5	235
CWC27	1.02041	1	98
CWF19L1	0	0	17
CWF19L2	2.85714	1	35
CX3CL1	6.3121	108	1711
CX3CR1	17.2374	151	876
CXCL1	9.15663	114	1245
CXCL10	18.0851	204	1128
CXCL11	4.71888	47	996
CXCL12	20.4308	313	1532
CXCL13	5.77849	72	1246
CXCL14	10.0287	35	349
CXCL16	5.51378	66	1197
CXCL2	4.94418	62	1254
CXCL3	1.54589	16	1035
CXCL5	7.14894	84	1175
CXCL6	3.19716	36	1126
CXCL8	24.7706	567	2289
CXCL9	6.20742	82	1321
CXCR1	9.47075	102	1077
CXCR2	13.0041	158	1215
CXCR3	12.2752	157	1279
CXCR4	18.2934	313	1711
CXCR5	5.28139	61	1155
CXCR6	7.00855	82	1170
CXXC1	14.7059	5	34
CYB561	0	0	1
CYB5A	3.30579	8	242
CYB5R1	0.261097	1	383
CYB5R2	1.21951	2	164
CYB5R3	1.68539	3	178
CYB5R4	0.609756	1	164
CYBA	6.81818	75	1100
CYBB	8.23839	94	1141
CYC1	1.9685	5	254
CYCS	1.19826	11	918
CYLD	3.41981	58	1696
CYP11A1	11.9904	50	417
CYP11B1	8.06452	35	434
CYP11B2	12.1896	54	443
CYP17A1	18.2045	146	802
CYP1A1	24.6129	302	1227
CYP1A2	14	126	900
CYP21A2	7.70642	42	545
CYP24A1	25.7937	65	252
CYP26A1	4.13907	25	604
CYP26B1	2.39362	18	752
CYP26C1	0.182149	1	549
CYP27A1	12.2699	20	163
CYP27B1	60.7692	79	130
CYP2A13	2.60771	23	882
CYP2A6	7.78008	75	964
CYP2B6	15.6958	194	1236
CYP2C18	3.3121	26	785
CYP2C19	12.6882	177	1395
CYP2C8	4.76589	57	1196
CYP2C9	15.6504	154	984
CYP2D6	30.9211	188	608
CYP2E1	20.7113	198	956
CYP2F1	0.75662	6	793
CYP2J2	3.80294	44	1157
CYP2R1	12.1107	35	289
CYP2S1	0.768246	6	781
CYP2U1	0.162602	1	615
CYP39A1	0	0	24
CYP3A4	19.1799	145	756
CYP3A5	15.1989	107	704
CYP3A7	2.29192	19	829
CYP46A1	4.23729	5	118
CYP4A11	2.42775	21	865
CYP4F2	1.65217	19	1150
CYP4F3	7.25926	49	675
CYP51A1	0	0	256
CYP7A1	6.26741	45	718
CYP7B1	3.59712	15	417
CYP8B1	4	1	25
CYR61	13.4557	88	654
CYS1	5.40541	2	37
CYSLTR1	4.14692	35	844
CYSLTR2	9.71168	64	659
CYTH1	0	0	98
CYTH2	0.209424	2	955
CYTH3	0.714286	1	140
CYTH4	0.775194	1	129
CYTIP	0	0	1
DAAM2	0	0	94
DAB2	6.01023	47	782
DAB2IP	3.24594	26	801
DACH2	11.7647	2	17
DACT1	23.5294	4	17
DAD1	2.9703	3	101
DAG1	9.62099	66	686
DAO	1.92308	5	260
DAP3	5.88235	1	17
DAPK1	12.2837	71	578
DAPK2	5.7971	20	345
DAPK3	5.21739	18	345
DAPP1	0.112108	1	892
DARS	0.847458	2	236
DAW1	0	0	38
DAXX	4.16107	31	745
DAZ1	0	0	1
DAZAP2	0	0	23
DAZL	0	0	1
DBF4	1.17302	4	341
DBH	10.9029	64	587
DBNL	0.724638	4	552
DBP	11.6022	21	181
DBT	4.46927	8	179
DCAF12	1.23457	4	324
DCAF13	0	0	147
DCAF17	0.892857	1	112
DCAF4	0.793651	1	126
DCAF5	0	0	318
DCAF6	2.05882	7	340
DCAF8	0	0	84
DCC	15.3707	85	553
DCK	7.69231	39	507
DCLRE1A	1.37615	3	218
DCLRE1B	1.11111	4	360
DCLRE1C	4.52962	39	861
DCN	9.69875	132	1361
DCP1B	1.88679	1	53
DCT	8.64865	16	185
DCTD	1.00251	4	399
DCTN1	2.91439	16	549
DCTN2	0.223714	1	447
DCTN3	2.78481	11	395
DCTN4	7.54717	24	318
DCTN5	4.2471	11	259
DCTN6	31.383	118	376
DCUN1D1	15	3	20
DCXR	1.92308	3	156
DDA1	0	0	30
DDB1	2.52809	9	356
DDB2	1.59953	27	1688
DDC	6.41593	58	904
DDHD1	22.2222	2	9
DDHD2	28.5714	2	7
DDIT3	11.4871	129	1123
DDIT4	1.49425	26	1740
DDN	0	0	26
DDO	1.85185	1	54
DDOST	3.63636	4	110
DDRGK1	0	0	18
DDX1	17.6471	3	17
DDX10	2.59067	5	193
DDX17	0.968188	7	723
DDX18	1.81818	3	165
DDX19A	16.6667	1	6
DDX20	4.28135	14	327
DDX21	1.6835	5	297
DDX23	0.549451	1	182
DDX25	0	0	6
DDX27	0	0	82
[truncated: 6,724 more rows]
