# Supplementary material for: Network-based association analysis to infer new disease-gene relationships using large-scale protein interactions
Source: PLoS One. 2018 Jun 27;13(6):e0199435. doi: 10.1371/journal.pone.0199435 (PMC6021074; doi:10.1371/journal.pone.0199435)
Supplement: S3 Table — (XLS) [file pone.0199435.s003.xls]

## Sheet: res_DiseasesCoverageDiseaseAsso
Disease	Association coverage of a disease	NUM_FOUND	NUM_ALL
BARTTER SYNDROME, TYPE 4A	100	3	3
CHOROIDAL DYSTROPHY, CENTRAL AREOLAR 2	100	2	2
Congenital reticular ichthyosiform erythroderma	100	2	2
DEAFNESS, AUTOSOMAL RECESSIVE 4, WITH ENLARGED VESTIBULAR AQUEDUCT	100	2	2
Epidermolysis Bullosa Herpetiformis Dowling-Meara	100	2	2
Epidermolysis bullosa simplex herpetiformis	100	2	2
HYPERGLYCINURIA (disorder)	100	4	4
Ichthyosis, Cyclic, with Epidermolytic Hyperkeratosis	100	2	2
Iminoglycinuria	100	4	4
Leukokeratosis, Oral	100	2	2
Mucolipidosis III Gamma	100	2	2
Pachyonychia Congenita, Jadassohn Lewandowsky Type	100	2	2
Sitosterolemia	100	2	2
Spastic paraplegia 15, autosomal recessive	100	2	2
Anemia, Sideroblastic, Pyridoxine-Refractory, Autosomal Recessive	66.6667	2	3
CATARACT, MARNER TYPE	66.6667	2	3
Chromosome 18q syndrome	66.6667	2	3
Chromosome 18, trisomy 18q	66.6667	2	3
Deletion of long arm of chromosome 18	66.6667	2	3
Ectodermal Dysplasia 3, Anhidrotic	66.6667	2	3
Epidermolysis bullosa simplex with mottled pigmentation	66.6667	2	3
Hyperkeratosis of the palms and soles and esophageal papillomas	66.6667	2	3
HYPOTHYROIDISM, CONGENITAL, DUE TO THYROID DYSGENESIS	66.6667	2	3
IMMUNODEFICIENCY 16	66.6667	2	3
MPS III C	66.6667	2	3
Orofacial Pain	66.6667	2	3
Posterior reversible encephalopathy syndrome	66.6667	2	3
Renal hypouricemia	66.6667	2	3
Spastic paraplegia 3, autosomal dominant	66.6667	2	3
Endolymphatic Hydrops	60	3	5
Adenosylcobalamin synthesis defect	50	2	4
Aggressive angiomyxoma	50	2	4
Cantu syndrome	50	2	4
COLD-INDUCED SWEATING SYNDROME 1	50	2	4
Combined Cellular And Humoral Immune Defects With Granulomas	50	2	4
Ectodermal dysplasia/ skin fragility syndrome	50	2	4
Ellis-Van Creveld Syndrome	50	2	4
Hearing Loss, Unilateral	50	2	4
Hydroxylysinuria	50	2	4
Kimura Disease	50	2	4
Niemann-Pick Disease, Type C1	50	2	4
PHOSPHOHYDROXYLYSINURIA	50	2	4
Pontocerebellar Hypoplasia Type 2	50	3	6
Usher syndrome, type 1D	50	2	4
USHER SYNDROME, TYPE ID	50	2	4
ARTHROGRYPOSIS MULTIPLEX CONGENITA, DISTAL, TYPE IIA	42.8571	3	7
Martsolf syndrome	42.8571	3	7
Achromatopsia 3	40	2	5
Acute suppurative arthritis	40	2	5
HYPEREKPLEXIA 2	40	2	5
MITOCHONDRIAL MYOPATHY AND SIDEROBLASTIC ANEMIA	40	2	5
Muscle biopsy shows dystrophic changes	40	2	5
Serum uric acid observed	40	2	5
Malignant neoplasm of breast	38.6646	2930	7578
Crisponi syndrome	37.5	3	8
HEMOCHROMATOSIS, TYPE 3	37.5	3	8
Neonatal hemochromatosis	37.5	3	8
Breast Carcinoma	36.5526	2744	7507
Adrenoleukodystrophy, Neonatal	36.1111	13	36
NADH:Q(1) Oxidoreductase deficiency	35.7143	20	56
Blood group p phenotype (finding)	33.3333	2	6
breast cancer and pregnancy	33.3333	2	6
C1q DEFICIENCY	33.3333	3	9
Deficiency of dehydrogenase	33.3333	3	9
Developmental Delay, Epilepsy, and Neonatal Diabetes	33.3333	2	6
DIABETES MELLITUS, PERMANENT NEONATAL, WITH NEUROLOGIC FEATURES	33.3333	2	6
Dominant drusen	33.3333	2	6
Gastrointestinal pain	33.3333	2	6
GRISCELLI SYNDROME, TYPE 2	33.3333	2	6
OGDEN SYNDROME	33.3333	3	9
SeSAME syndrome	33.3333	2	6
Albinism with hemorrhagic diathesis and pigmented reticuloendothelial cells	32	8	25
Carcinogenesis	31.8536	2332	7321
MITOCHONDRIAL COMPLEX I DEFICIENCY	30.8824	21	68
Iodide transport defect	30.7692	4	13
PEROXISOME BIOGENESIS DISORDER 2B	30.7692	4	13
Neoplasm Metastasis	30.4649	2202	7228
Kaposi Varicelliform Eruption	30	3	10
AMYOTROPHY, HEREDITARY NEURALGIC	28.5714	2	7
Glycogen Storage Disease, Type IXD	28.5714	2	7
Kayser-Fleischer ring	28.5714	2	7
Medullary cystic kidney disease 1	28.5714	2	7
Secondary anemia NOS	28.5714	2	7
Tachycardia, Ectopic Junctional	28.5714	2	7
Liver carcinoma	28.4862	2006	7042
Malignant neoplasm of prostate	27.4295	1877	6843
Prostate carcinoma	26.2649	1765	6720
Colorectal Cancer	25.2019	1685	6686
CEREBRAL CAVERNOUS MALFORMATIONS 2	25	2	8
COMBINED OXIDATIVE PHOSPHORYLATION DEFICIENCY 19	25	2	8
Deafness enamel hypoplasia nail defects	25	2	8
delta^0^ Thalassemia	25	3	12
Familial Hemophagocytic Lymphocytosis	25	2	8
HEMOLYTIC UREMIC SYNDROME, ATYPICAL, SUSCEPTIBILITY TO, 1	25	2	8
OVARIOLEUKODYSTROPHY	25	6	24
Thyroid dysfunction, postpartum	25	2	8
Vanishing white matter disease	25	6	24
Colorectal Carcinoma	24.2018	1607	6640
winter depression	24.1379	7	29
Malignant neoplasm of lung	24.1196	1589	6588
Mammary Neoplasms	23.928	1568	6553
^A^gamma delta beta^0^ thalassemia	23.5294	4	17
Bart's Hemoglobinopathy	23.0769	3	13
Familial expansile osteolysis	23.0769	3	13
Hyperphosphatasemia with bone disease	23.0769	3	13
Pseudohypoaldosteronism, Type I, Autosomal Recessive	23.0769	3	13
melanoma	22.4786	1500	6673
Acute ischemic heart disease	22.2222	2	9
EXOSTOSES, MULTIPLE, TYPE II	22.2222	2	9
Familial apoceruloplasmin deficiency	22.2222	2	9
Hereditary Diffuse Leukoencephalopathy with Spheroids	22.2222	2	9
Neu-Laxova syndrome	22.2222	2	9
Peripheral degeneration of retina	22.2222	2	9
Structure showing abnormal deposition of pigment (morphologic abnormality)	22.2222	2	9
UDPglucose 4-epimerase deficiency disease	22.2222	2	9
Y chromosome deletions	22.2222	2	9
Carcinoma of lung	21.7901	1412	6480
Intrinsic Factor Deficiency	21.4286	3	14
STUVE-WIEDEMANN SYNDROME	21.4286	3	14
Tobacco Use Disorder	20.9877	1326	6318
Tumor Progression	20.3287	1274	6267
Obesity	20.1879	1182	5855
Glioma	20.0935	1246	6201
Acampomelic Campomelic Dysplasia	20	2	10
Chronic hand eczema	20	2	10
Chronic kidney disease stage 3	20	2	10
Chronic neutrophilia	20	2	10
Dwarfism tall vertebrae	20	3	15
Familial cerebral cavernous malformation	20	2	10
HFE-Associated Hereditary Hemochromatosis	20	2	10
MYASTHENIC SYNDROME, CONGENITAL, ASSOCIATED WITH ACETYLCHOLINE RECEPTOR DEFICIENCY	20	3	15
Nephroblastoma, favorable histology	20	2	10
Severe beta thalassemia	20	4	20
Ovarian Carcinoma	19.9776	1247	6242
Malignant neoplasm of stomach	19.9032	1234	6200
Malignant neoplasm of ovary	19.8363	1236	6231
Stomach Carcinoma	19.8348	1249	6297
Rheumatoid Arthritis	19.7454	1148	5814
Colon Carcinoma	19.5736	1221	6238
Non-Small Cell Lung Carcinoma	19.5573	1228	6279
HIV Infections	19.3484	1253	6476
leukemia	19.3359	1153	5963
Squamous cell carcinoma	19.1961	1170	6095
COENZYME Q10 DEFICIENCY, PRIMARY, 1	19.0476	4	21
RDS - infants	19.0476	4	21
Zellweger Syndrome	19	19	100
Diabetes Mellitus, Non-Insulin-Dependent	18.9362	1093	5772
Heinz Body Anemias	18.75	3	16
Pendred's syndrome	18.75	6	32
S-Beta Thalassemia	18.75	3	16
Malignant tumor of colon	18.6116	1118	6007
Leukemia, Myelocytic, Acute	18.4474	1067	5784
ADRENAL INSUFFICIENCY, CONGENITAL, WITH 46,XY SEX REVERSAL, PARTIAL OR COMPLETE	18.1818	2	11
Allergic colitis	18.1818	2	11
Alport Syndrome, Mental Retardation, Midface Hypoplasia, and Elliptocytosis	18.1818	2	11
Autosomal Recessive Chronic Granulomatous Disease	18.1818	4	22
Carnevale syndrome	18.1818	2	11
Chronic anterior uveitis	18.1818	2	11
Finnish congenital nephrotic syndrome	18.1818	2	11
Hypergonadotropic amenorrhea	18.1818	2	11
HYPOTHYROIDISM, GOITROUS	18.1818	2	11
Malpuech facial clefting syndrome	18.1818	2	11
Methemoglobinemia, Type I	18.1818	2	11
MUSCULAR DYSTROPHY, LIMB-GIRDLE, TYPE 1B (disorder)	18.1818	2	11
Oculopalatoskeletal syndrome	18.1818	2	11
Tay-Sachs Disease	18.1818	4	22
Schizophrenia	17.9593	1086	6047
Prolonged QT interval	17.8571	5	28
Pancreatic carcinoma	17.5188	1069	6102
Adenocarcinoma	17.4827	1064	6086
Alzheimer's Disease	17.3762	1049	6037
Malignant neoplasm of pancreas	17.1751	1036	6032
Prostatic Neoplasms	17.162	999	5821
Glioblastoma	17.0898	1030	6027
Atrial Fibrillation, Familial, 3	16.6667	2	12
Cobblestone Lissencephaly	16.6667	5	30
Dextrocardia	16.6667	2	12
Dyserythropoietic Anemia with Thrombocytopenia	16.6667	2	12
FETAL HEMOGLOBIN QUANTITATIVE TRAIT LOCUS 1	16.6667	3	18
Hodgkin's-like	16.6667	2	12
Lathosterolosis	16.6667	3	18
LUNG CANCER SUSCEPTIBILITY 2 (disorder)	16.6667	2	12
Mucopolysaccharidosis III	16.6667	3	18
MULTIPLE SYNOSTOSES SYNDROME 2	16.6667	2	12
Myasthenic Syndrome, Congenital, Fast-Channel	16.6667	2	12
Osteopetrosis, mild autosomal recessive form	16.6667	2	12
PERRS Gene	16.6667	2	12
Phenylketonuria II	16.6667	2	12
Pyrophosphate arthritis	16.6667	2	12
SMOKING AS A QUANTITATIVE TRAIT LOCUS 3 (disorder)	16.6667	2	12
Neuroblastoma	16.6496	974	5850
Atherosclerosis	16.3898	809	4936
Hypertensive disease	16.2871	851	5225
PAROXYSMAL EXTREME PAIN DISORDER	16.129	5	31
Asthma	16.0939	857	5325
Laryngitis	16.0714	9	56
Malignant neoplasm of urinary bladder	16.0293	897	5596
Central neuroblastoma	15.8471	912	5755
Lymphatic Vessel Tumors	15.7895	3	19
Surfactant Dysfunction	15.7895	3	19
Diabetes Mellitus	15.6064	839	5376
Lymphoma	15.4156	879	5702
Achromatopsia 2	15.3846	2	13
Gyrate Atrophy	15.3846	2	13
Juvenile hemochromatosis	15.3846	6	39
Myasthenic syndrome, congenital, postsynaptic slow-channel	15.3846	2	13
North Carolina macular dystrophy	15.3846	2	13
Lupus Erythematosus, Systemic	15.3218	750	4895
Childhood Ataxia with Central Nervous System Hypomyelinization	15.2542	9	59
Multiple Myeloma	15.1054	774	5124
Liver neoplasms	15.0093	809	5390
Glycogen Storage Disease Type III	15	6	40
Primary Erythermalgia	15	3	20
Short Qt Syndrome	15	3	20
Cranioectodermal Dysplasia	14.8148	4	27
EARLY REPOLARIZATION ASSOCIATED WITH VENTRICULAR FIBRILLATION	14.7059	5	34
Gangliosidoses, GM2	14.7059	5	34
Ventricular tachycardia, polymorphic	14.7059	5	34
Renal Cell Carcinoma	14.5887	791	5422
Lung Neoplasms	14.3353	785	5476
Diabetes	14.317	718	5015
Multiple Sclerosis	14.2985	639	4469
Arthrogryposis renal dysfunction cholestasis syndrome	14.2857	3	21
Atrial Fibrillation Adverse Event	14.2857	4	28
Cataract, Age-Related Nuclear	14.2857	2	14
Choroiditis	14.2857	2	14
Combined D-2- and L-2-hydroxyglutaric aciduria	14.2857	2	14
Corticosterone Methyl Oxidase Type I Deficiency	14.2857	2	14
Corticosterone Methyl Oxidase Type II Deficiency	14.2857	2	14
Cutis laxa, acquired type	14.2857	2	14
CUTIS LAXA, AUTOSOMAL DOMINANT 1	14.2857	2	14
D-2-hydroxyglutaric aciduria	14.2857	2	14
Hemoglobin E/beta thalassemia disease	14.2857	3	21
Hyperprolinemia	14.2857	2	14
Induced ventricular tachycardia	14.2857	2	14
LIG4 Syndrome	14.2857	2	14
Polycystic kidney disease, type 2	14.2857	2	14
Proline dehydrogenase deficiency	14.2857	2	14
Pulmonary alveolar proteinosis, congenital	14.2857	3	21
Severe Combined Immunodeficiency with Microcephaly, Growth Retardation, and Sensitivity to Ionizing Radiation	14.2857	2	14
Stress-induced polymorphic ventricular tachycardia	14.2857	2	14
Chronic Lymphocytic Leukemia	14.2686	713	4997
Sarcoglycanopathies	14.0351	8	57
Colorectal Neoplasms	13.9088	717	5155
Epithelial ovarian cancer	13.8593	729	5260
Iron Metabolism Disorders	13.8462	9	65
Severe visual impairment	13.7931	4	29
Arteriosclerosis	13.6677	635	4646
Holocarboxylase Synthetase Deficiency	13.6364	3	22
Myasthenic Syndrome due to Mutation in SCN4A	13.6364	3	22
Inflammation	13.422	464	3457
Cardiovascular Diseases	13.3829	576	4304
3-Hydroxyisobutyric aciduria	13.3333	2	15
CK SYNDROME	13.3333	2	15
Diffuse mesangial sclerosis (disorder)	13.3333	4	30
Ectodermal Dysplasia, Hypohidrotic, Autosomal Recessive	13.3333	2	15
Marcus Gunn phenomenon	13.3333	2	15
POLYGLUCOSAN BODY MYOPATHY 1 WITH OR WITHOUT IMMUNODEFICIENCY	13.3333	2	15
Pseudohypoaldosteronism, Type I	13.3333	4	30
Myocardial Infarction	13.2538	578	4361
Diabetes Mellitus, Insulin-Dependent	13.1796	606	4598
Chondrodysplasia Punctata	13.1579	5	38
Progressive cone-rod dystrophy	13.1579	5	38
Sickle cell-beta-thalassemia	13.1579	5	38
Secondary malignant neoplasm of lymph node	13.1144	667	5086
Bilateral pheochromocytoma and islet cell adenoma of the pancreas	13.0435	3	23
Neuraminidase 1 deficiency	13.0435	3	23
Anemia, Megaloblastic	12.963	7	54
Platelet Storage Pool Deficiency	12.6761	9	71
Carcinoma of bladder	12.6448	655	5180
Chronic Obstructive Airway Disease	12.6344	564	4464
Bronchiolitis, Viral	12.5283	166	1325
Degenerative polyarthritis	12.5028	550	4399
alpha^+^ Thalassemia, deletion type	12.5	1	8
Alpha-Thalassemia Mental Retardation Syndrome, Deletion-Type	12.5	1	8
Alpha-Thalassemia Myelodysplasia Syndrome	12.5	1	8
Anemia of pregnancy	12.5	2	16
Autoimmune Response	12.5	2	16
B-Cell Immunodeficiency, Distal Limb Anomalies, And Urogenital Malformations	12.5	1	8
Bulbar weakness	12.5	1	8
Cardiac channelopathy	12.5	5	40
Congenital goiter	12.5	4	32
Foot Deformities	12.5	1	8
Guanidinoacetate methyltransferase deficiency	12.5	2	16
Hemoglobin Bart's hydrops syndrome	12.5	1	8
Hemoglobin D trait	12.5	1	8
Hemoglobin E disease	12.5	2	16
Hemoglobin H Constant Spring	12.5	1	8
Hidradenitis suppurativa, familial	12.5	3	24
Histiocytosis with joint contractures and sensorineural deafness	12.5	1	8
Lipoid congenital adrenal hyperplasia	12.5	2	16
MUSCULAR DYSTROPHY, LIMB-GIRDLE, TYPE 2B	12.5	2	16
Neisseriaceae Infections	12.5	2	16
Porokeratosis, Disseminated Superficial Actinic	12.5	3	24
renal obstruction	12.5	2	16
Severe alpha thalassemia	12.5	1	8
Situs ambiguous	12.5	4	32
SPINAL MUSCULAR ATROPHY, TYPE IV	12.5	1	8
Thalassemia Minor	12.5	1	8
Adenoma	12.4626	624	5007
Coronary heart disease	12.419	556	4477
ovarian neoplasm	12.3132	585	4751
Cerebrovascular accident	12.2449	600	4900
Heterotaxy Syndrome	12.1212	4	33
Pena-Shokeir syndrome type I	12.1212	4	33
Weill-Marchesani syndrome	12.1212	4	33
Cervix carcinoma	12.1188	620	5116
Coronary Artery Disease	12.0741	528	4373
LEIGH SYNDROME DUE TO MITOCHONDRIAL COMPLEX I DEFICIENCY	12.069	7	58
Alloimmune neonatal neutropenia	12	3	25
Enlarged Vestibular Aqueduct	12	3	25
Inflammatory Bowel Diseases	11.9808	499	4165
Autoimmune Diseases	11.9492	480	4017
Cystinuria	11.8644	7	59
Adult-Onset Vitelliform Macular Dystrophy	11.7647	2	17
Anemia, hereditary spherocytic hemolytic	11.7647	4	34
Autoimmune skin disease	11.7647	2	17
Chronic sciatica	11.7647	2	17
Desmosterolosis	11.7647	2	17
Hypokalemic alkalosis	11.7647	2	17
Nephrotic syndrome in children	11.7647	2	17
Oculoskeletal dysplasia	11.7647	2	17
Weber-Cockayne Syndrome	11.7647	2	17
Stomach Neoplasms	11.7394	600	5111
Ceruloplasmin deficiency	11.6279	5	43
Precursor Cell Lymphoblastic Leukemia Lymphoma	11.56	495	4282
Hematuria, Benign Familial	11.5385	3	26
NEURAL TUBE DEFECTS, SUSCEPTIBILITY TO	11.5385	3	26
Premature Birth	11.4754	224	1952
Ulcerative Colitis	11.4312	492	4304
Intermediate Maple Syrup Urine Disease	11.4286	4	35
Telangiectatic osteosarcoma	11.4286	4	35
Coronary Arteriosclerosis	11.388	457	4013
Adult junctional epidermolysis bullosa (disorder)	11.3636	5	44
Osteosarcoma	11.3339	571	5038
Short Rib-Polydactyly Syndrome	11.3208	6	53
Muscular Dystrophy, Emery-Dreifuss	11.2676	8	71
Beta thalassemia trait	11.25	9	80
Infection	11.1936	437	3904
Pre-Eclampsia	11.1353	256	2299
ANONYCHIA	11.1111	2	18
beta-Galactosidase Deficiency	11.1111	4	36
Blurred vision	11.1111	2	18
Chronic cerebral ischemia	11.1111	2	18
Complement Factor I (C3 inactivator) deficiency	11.1111	1	9
Deficiency of acetyl-CoA acetyltransferase	11.1111	5	45
Dysgenesis of corpus callosum	11.1111	1	9
Enteritis due to Norovirus	11.1111	2	18
Gonadotropin releasing factor deficiency	11.1111	2	18
Herlitz Disease	11.1111	5	45
Hypochromic anemia	11.1111	2	18
Lacrimoauriculodentodigital syndrome	11.1111	3	27
Muscular Atrophy, Spinal, Type II	11.1111	1	9
Neonatal respiratory failure	11.1111	2	18
Usher syndrome, type 1A	11.1111	5	45
Usher Syndrome, Type I	11.1111	5	45
Lymphoma, Non-Hodgkin	11.0987	398	3586
Endometriosis	11.0706	486	4390
Myeloid Leukemia, Chronic	11.0195	521	4728
Respiratory Syncytial Virus Infections	10.9674	212	1933
Crohn Disease	10.9278	477	4365
Squamous cell carcinoma of the head and neck	10.833	502	4634
Porphobilinogen synthase deficiency	10.8108	4	37
Syncopal Episode	10.8108	4	37
Arthritis	10.7937	340	3150
Virus Diseases	10.7924	459	4253
Osteosarcoma of bone	10.765	508	4719
Colonic Neoplasms	10.7626	525	4878
Pancreatic Neoplasm	10.7508	494	4595
Malignant tumor of cervix	10.7443	524	4877
Carotid Body Paraganglioma	10.7143	3	28
Right Atrial Isomerism	10.7143	3	28
Metabolic Syndrome X	10.7007	394	3682
Channelopathies	10.6667	24	225
Endometrial Carcinoma	10.5874	447	4222
Acute lymphocytic leukemia	10.5471	453	4295
Squamous cell carcinoma of esophagus	10.5404	474	4497
Hepatitis C	10.5327	431	4092
Advanced Sleep-Phase Syndrome, Familial	10.5263	2	19
Beta-Hydroxyisobutyryl CoA Deacylase Deficiency	10.5263	2	19
Dental Pulp Exposure	10.5263	2	19
Dysplasia epiphysealis hemimelica	10.5263	2	19
Ectodermal dysplasia, ectrodactyly, and macular dystrophy	10.5263	2	19
Ectopic pancreas	10.5263	2	19
Hypotonia-Cystinuria Syndrome	10.5263	2	19
Isolated cystinuria	10.5263	2	19
Nasal congestion (finding)	10.5263	2	19
Pseudohermaphroditism	10.5263	4	38
Succinate-coenzyme Q reductase deficiency	10.5263	2	19
Tay-Sachs Disease, AB Variant	10.5263	2	19
Thrombocytopenia-Absent Radius Syndrome	10.5263	2	19
Heart failure	10.4635	447	4272
Andersen Syndrome	10.4478	7	67
Cytochrome-c Oxidase Deficiency	10.4167	15	144
Peroxisomal Disorders	10.4167	10	96
Infantile Refsum Disease (disorder)	10.3704	14	135
EAR, PATELLA, SHORT STATURE SYNDROME	10.3448	6	58
SYMPHALANGISM, PROXIMAL	10.3448	3	29
Lobar Holoprosencephaly	10.3093	10	97
ARTHROGRYPOSIS, DISTAL, TYPE 1	10.2564	4	39
Congenital omphalocele	10.2564	4	39
Mucolipidoses	10.2564	4	39
Kidney Diseases	10.1873	408	4005
Combined molybdoflavoprotein enzyme deficiency	10.1852	11	108
Psoriasis	10.1732	376	3696
Solid tumour	10.1517	455	4482
Liver Cirrhosis	10.1176	430	4250
Kidney Failure, Chronic	10.0704	372	3694
Infection of amniotic sac and membranes, unspecified, unspecified trimester, not applicable or unspecified	10.0529	152	1512
Colitis	10.0229	350	3492
Alport Syndrome, Autosomal Recessive	10	3	30
Alport syndrome, dominant type	10	2	20
Alport syndrome, recessive type	10	2	20
Autosomal Recessive Hereditary Spastic Paraplegia	10	4	40
Benign hematuria	10	2	20
Beta thalassemia minor	10	3	30
Chronic iridocyclitis	10	5	50
Congenital disorder of glycosylation type 1A	10	2	20
Invasive Pneumococcal Disease, Recurrent Isolated, 1	10	2	20
Megacystis microcolon intestinal hypoperistalsis syndrome	10	2	20
Megaduodenum and/or Megacystis	10	2	20
Membranoproliferative Glomerulonephritis, Type II	10	3	30
Multiple Sulfatase Deficiency Disease	10	4	40
NEPHRONOPHTHISIS 2	10	4	40
Normocytic hypochromic anemia	10	1	10
Pigmentation Disorders	10	4	40
Pleural Carcinomatosis	10	2	20
Porphyrias, Hepatic	10	6	60
Reticuloendotheliosis, familial, with eosinophilia	10	2	20
Sensory Disorders	10	2	20
Xanthoma	10	12	120
B-Cell Lymphomas	9.96695	392	3933
Sarcoma	9.94464	485	4877
Ischemia	9.94332	421	4234
Diffuse Large B-Cell Lymphoma	9.91803	363	3660
Adenocarcinoma of lung (disorder)	9.90954	482	4864
Disorders of Porphyrin Metabolism	9.89011	9	91
Hereditary Autoinflammatory Diseases	9.89011	9	91
Liver diseases	9.87055	366	3708
Fetal Membranes, Premature Rupture	9.86633	155	1571
Leukemogenesis	9.84004	406	4126
Sepsis	9.8356	347	3528
Congestive heart failure	9.82387	396	4031
Hepatitis B	9.81348	463	4718
Distal arthrogryposis syndrome	9.80392	5	51
Chorioamnionitis	9.78803	157	1604
Cone dystrophy	9.70149	13	134
Acute myeloid leukemia, inv(16)(p13q22)	9.67742	3	31
Advanced sleep phase	9.67742	3	31
Omenn Syndrome	9.67742	6	62
Dermatitis, Atopic	9.64313	254	2634
Autistic Disorder	9.64044	370	3838
Bipolar Disorder	9.6216	417	4334
Brain Neoplasms	9.59795	413	4303
Amyotrophic Lateral Sclerosis	9.59493	424	4419
Alobar Holoprosencephaly	9.57447	9	94
Semilobar Holoprosencephaly	9.57447	9	94
SOLITARY MEDIAN MAXILLARY CENTRAL INCISOR	9.57447	9	94
Acrocephalopolysyndactyly type 2	9.52381	2	21
Addison's disease, struma lymphomatosa and insulin-dependent diabetes mellitus	9.52381	2	21
alcohol flush reaction	9.52381	2	21
Bone Cysts	9.52381	2	21
CHORIORETINAL ATROPHY, PROGRESSIVE BIFOCAL	9.52381	2	21
Cutis Laxa, Autosomal Dominant	9.52381	2	21
Dianzani autoimmune lymphoproliferative syndrome	9.52381	2	21
Hereditary Hyperexplexia	9.52381	2	21
Leukocytoclastic vasculitis	9.52381	4	42
Metachromatic Leukodystrophy, Adult-Type (disorder)	9.52381	2	21
Metachromatic leukodystrophy, juvenile type	9.52381	2	21
Primary achalasia	9.52381	2	21
Muscular Dystrophies, Limb-Girdle	9.5057	25	263
Astrocytoma	9.47112	428	4519
Diabetes Mellitus, Experimental	9.46117	374	3953
Diabetic Nephropathy	9.38338	385	4103
Colorectal cancer, hereditary nonpolyposis, type 1	9.375	3	32
Convulsion in childhood	9.375	3	32
EPIDERMOLYSIS BULLOSA SIMPLEX, AUTOSOMAL RECESSIVE (disorder)	9.375	3	32
Epidermolysis Bullosa Simplex Kobner	9.375	3	32
GENERALIZED EPILEPSY WITH FEBRILE SEIZURES PLUS, TYPE 1	9.375	3	32
Esophageal Neoplasms	9.33529	382	4092
Cardiomyopathy, Familial Hypertrophic, 1 (disorder)	9.33333	7	75
Xeroderma pigmentosum, group B	9.33333	7	75
Seizures	9.31217	352	3780
Nicotinamide adenine dinucleotide coenzyme Q reductase deficiency	9.31174	23	247
Chondrodysplasia Punctata, Rhizomelic	9.30233	4	43
Peroxisome biogenesis disorders	9.21986	13	141
Malignant neoplasm of esophagus	9.21844	368	3992
Premature Obstetric Labor	9.20384	163	1771
VENTRICULAR TACHYCARDIA, CATECHOLAMINERGIC POLYMORPHIC, 1 (disorder)	9.18367	9	98
Thyroid carcinoma	9.17795	393	4282
Cholesteryl Ester Transfer Protein Deficiency	9.16031	12	131
Hepatitis C, Chronic	9.10924	271	2975
Acanthoma	9.09091	2	22
alpha-Dystroglycanopathies	9.09091	3	33
Complement deficiency disease	9.09091	2	22
Fetus affected by placental transfer of anticonvulsant	9.09091	3	33
Hemoglobinuria	9.09091	2	22
Light chain myeloma	9.09091	2	22
Multiple synostosis syndrome	9.09091	2	22
POLYCYSTIC LIPOMEMBRANOUS OSTEODYSPLASIA WITH SCLEROSING LEUKOENCEPHALOPATHY	9.09091	2	22
Progressive cone dystrophy (without rod involvement)	9.09091	3	33
Subacute cutaneous lupus	9.09091	2	22
Symphalangism-brachydactyly syndrome	9.09091	2	22
Epilepsy	9.08568	316	3478
Lupus Erythematosus	9.06883	224	2470
Pneumonia	9.03894	253	2799
Alcoholic Intoxication, Chronic	9.03677	349	3862
Thalassemia Intermedia	9	9	100
Systemic Scleroderma	8.98966	339	3771
IGA Glomerulonephritis	8.98345	342	3807
Retinal Drusen	8.95522	6	67
Neurodegenerative Disorders	8.92434	414	4639
Night blindness, congenital stationary	8.91089	9	101
Glycosuria, Renal	8.88889	4	45
Hyperargininemia	8.88889	4	45
Muscle eye brain disease	8.86076	7	79
Eczema	8.83227	208	2355
Advanced Sleep Phase Syndrome	8.82353	3	34
Muenke Syndrome	8.82353	3	34
Weight Gain Adverse Event	8.80551	115	1306
Behcet Syndrome	8.80088	160	1818
Polygenic hypercholesterolemia	8.75	7	80
Acute Coronary Syndrome	8.73344	211	2416
3-methylcrotonyl CoA carboxylase 1 deficiency	8.69565	2	23
Acquired long QT syndrome	8.69565	6	69
Autosomal recessive retinitis pigmentosa	8.69565	16	184
CARDIAC CONDUCTION DEFECT, NONSPECIFIC (disorder)	8.69565	2	23
CONGENITAL DISORDER OF GLYCOSYLATION, TYPE Is	8.69565	2	23
Hereditary Coproporphyria	8.69565	2	23
Hyperexplexia	8.69565	4	46
Microcoria, congenital	8.69565	2	23
MYOPATHY, LACTIC ACIDOSIS, AND SIDEROBLASTIC ANEMIA 2	8.69565	2	23
proliferative nephritis unspecified	8.69565	2	23
Propionic acidemia, type II	8.69565	2	23
Self-induced vomiting	8.69565	2	23
Hematologic Neoplasms	8.66987	307	3541
Secondary malignant neoplasm of lung	8.58956	352	4098
Parkinson Disease	8.5811	355	4137
Cannabis Abuse	8.57143	3	35
Classic Maple Syrup Urine Disease	8.57143	3	35
Congenital Fibrosis of the Extraocular Muscles	8.57143	3	35
Intermittent Maple Syrup Urine Disease	8.57143	3	35
Congenital Abnormality	8.55558	324	3787
Brain Ischemia	8.53546	278	3257
WARFARIN SENSITIVITY (disorder)	8.53081	18	211
Mental Depression	8.52334	314	3684
Nasopharyngeal carcinoma	8.52299	367	4306
Retinitis punctata albescens (disorder)	8.51064	4	47
Empyema, Pleural	8.47458	5	59
Brugada Syndrome (disorder)	8.46774	21	248
Myocardial Ischemia	8.43007	305	3618
Esophageal carcinoma	8.40512	322	3831
Myeloid Leukemia	8.36632	317	3789
Malignant neoplasm of endometrium	8.35773	314	3757
Uterine Corpus Cancer	8.35773	314	3757
Afibrinogenemia	8.33333	4	48
Alport Syndrome, Autosomal Dominant	8.33333	2	24
CD40 Ligand Deficiency	8.33333	2	24
Cocaine Abuse	8.33333	7	84
Congenital pulmonary arteriovenous malformation	8.33333	3	36
Dermatologic disorders	8.33333	260	3120
Factor XI Deficiency	8.33333	4	48
Harderoporphyria	8.33333	2	24
Hereditary Angioedema Types I and II	8.33333	2	24
HERMANSKY-PUDLAK SYNDROME 2	8.33333	2	24
Homozygous alpha thalassemia	8.33333	6	72
Lipid Metabolism Disorders	8.33333	25	300
Persistent Hyperplastic Primary Vitreous	8.33333	2	24
Porphyria, Erythropoietic	8.33333	2	24
Pulmonary Arteriovenous Fistulas	8.33333	3	36
Retinal Dystrophy, Early Onset Severe	8.33333	2	24
Thin basement membrane disease	8.33333	5	60
TUMORAL CALCINOSIS, HYPERPHOSPHATEMIC, FAMILIAL	8.33333	3	36
Weyers acrofacial dysostosis	8.33333	2	24
Small cell carcinoma of lung	8.32936	349	4190
Major Depressive Disorder	8.29723	249	3001
Lupus Erythematosus, Discoid	8.29125	197	2376
Infantile Severe Myoclonic Epilepsy	8.26446	10	121
Night Blindness	8.26446	10	121
Pancreatic Ductal Adenocarcinoma	8.25619	330	3997
Cardiomyopathies	8.24561	282	3420
Malignant neoplasm of liver	8.21658	346	4211
Influenza	8.21461	271	3299
Pituitary Diseases	8.21284	284	3458
Lupus Vulgaris	8.20513	192	2340
COENZYME Q10 DEFICIENCY	8.19672	5	61
Adult T-Cell Lymphoma/Leukemia	8.17878	269	3289
Lung diseases	8.1773	214	2617
Vascular Diseases	8.15217	270	3312
Familial cold urticaria	8.13953	7	86
Hodgkin Disease	8.13273	250	3074
Thrombosis	8.13076	97	1193
Acrocephalosyndactylia	8.10811	3	37
Chronic progressive chorea	8.10811	9	111
Combined hyperlipidemia	8.10811	6	74
Tuberculosis	8.09538	275	3397
Myopathies, Nemaline	8.09249	14	173
Depressive disorder	8.09106	295	3646
Severe Combined Immunodeficiency	8.08983	299	3696
Uveomeningoencephalitic Syndrome	8.08314	35	433
Rheumatic mitral stenosis	8.06452	5	62
Medulloblastoma	8.05591	317	3935
Celiac Disease	8.05085	171	2124
Hyperglycemia	8.03783	272	3384
Septicemia	8.03698	226	2812
Bilateral Cryptorchidism	8	2	25
Epidermolytic palmoplantar keratoderma of Vorner	8	2	25
Fascioliasis	8	2	25
Franceschetti-Klein syndrome	8	2	25
Idiopathic central precocious puberty	8	2	25
LONG QT SYNDROME 2/3, DIGENIC	8	2	25
Situs Inversus	8	8	100
Tooth Agenesis, Familial	8	2	25
Leigh Disease	7.97267	35	439
Tumor Angiogenesis	7.96253	272	3416
Anxiety Disorders	7.95833	191	2400
Electrocardiogram abnormal	7.95455	7	88
Pseudohypoaldosteronism	7.95455	7	88
Achromatopsia	7.93651	5	63
Hereditary Sensory Autonomic Neuropathy, Type 5	7.93651	5	63
Experimental Autoimmune Encephalomyelitis	7.89946	220	2785
Congenital hypofibrinogenemia	7.89474	3	38
Hemoglobin F Disease	7.86517	7	89
Weight Gain	7.8346	144	1838
Walker-Warburg congenital muscular dystrophy	7.82609	9	115
Coffin-Siris syndrome	7.8125	5	64
Essential Hypertension	7.79862	158	2026
Intervertebral Disk Displacement	7.78816	25	321
Venous Thrombosis	7.77903	69	887
Restrictive cardiomyopathy	7.77778	7	90
Immunologic Deficiency Syndromes	7.77745	260	3343
Fatty Liver	7.77184	218	2805
Xenograft Model	7.76134	320	4123
Heroin Dependence	7.75348	39	503
Malignant Glioma	7.75288	256	3302
Hepatocarcinogenesis	7.75194	290	3741
Carcinoma, Transitional Cell	7.73227	253	3272
Age related macular degeneration	7.72842	214	2769
Cancer of Head and Neck	7.70988	270	3502
Meningioma	7.70278	283	3674
Malaria	7.70153	257	3337
Insulin Resistance	7.69571	174	2261
Allanson Pantzar McLeod syndrome	7.69231	4	52
Autosomal recessive agammaglobulinemia	7.69231	2	26
Blood Group Incompatibility	7.69231	3	39
CONOTRUNCAL HEART MALFORMATIONS (disorder)	7.69231	5	65
Defect of diaphragm	7.69231	2	26
Extreme exhaustion	7.69231	1	13
Gram positive sepsis	7.69231	1	13
Hereditary Antithrombin Deficiency	7.69231	2	26
Hereditary peripheral neuropathy	7.69231	2	26
Iron-Refractory Iron Deficiency Anemia	7.69231	6	78
Keratosis pilaris	7.69231	4	52
Left-Right Axis Malformations	7.69231	2	26
Leprosy reversal reaction	7.69231	1	13
LEPTIN RECEPTOR DEFICIENCY	7.69231	2	26
Malattia Leventinese	7.69231	2	26
Metabolic myopathy	7.69231	6	78
Persistent Mullerian duct syndrome	7.69231	2	26
Secondary Peritonitis	7.69231	2	26
Triglyceride storage disease with ichthyosis	7.69231	2	26
Thyroid Neoplasm	7.66341	306	3993
Herpes Simplex Infections	7.6598	290	3786
Graft-vs-Host Disease	7.65591	178	2325
Pulmonary Hypertension	7.64844	228	2981
Polycystic Ovary Syndrome	7.64669	245	3204
Head and Neck Neoplasms	7.62654	223	2924
Lymphoma, Follicular	7.60797	229	3010
Heroin Abuse	7.57576	10	132
Hypoalphalipoproteinemia, Familial	7.57576	5	66
Metabolic Diseases	7.57576	235	3102
Fukuyama Type Congenital Muscular Dystrophy	7.56303	9	119
Ischemic stroke	7.51935	204	2713
Seropositive rheumatoid arthritis	7.51445	13	173
Sarcoidosis	7.51127	150	1997
Alcohol-Induced Disorders	7.5	6	80
BRACHYDACTYLY, TYPE A1 (disorder)	7.5	3	40
dmac	7.5	3	40
Ehlers-Danlos syndrome type 1	7.5	6	80
Hypercalcemia, Idiopathic, of Infancy	7.5	3	40
Surfactant Metabolism Dysfunction, Pulmonary, 1	7.5	3	40
Mental disorders	7.4902	191	2550
Reperfusion Injury	7.47905	232	3102
Precancerous Conditions	7.46651	262	3509
Color vision defect	7.46269	5	67
Malignant neoplasm of mouth	7.41688	261	3519
Unipolar Depression	7.4141	205	2765
Bamforth syndrome	7.40741	2	27
Brachydactyly syndrome type C	7.40741	2	27
Chondrodysplasia, Grebe type	7.40741	2	27
Factor XIII Deficiency	7.40741	2	27
Fibular hypoplasia and complex brachydactyly	7.40741	2	27
Isolated hypoplasia of the right ventricle	7.40741	2	27
Opium abuse	7.40741	2	27
Organic acidemias	7.40741	2	27
Primary hyperoxaluria type 2	7.40741	2	27
Severe Combined Immunodeficiency, Autosomal Recessive, T Cell-Negative, B Cell-Negative, NK Cell-Positive	7.40741	2	27
Spinocerebellar Ataxia 10	7.40741	2	27
Uhl anomaly	7.40741	2	27
UV-SENSITIVE SYNDROME 1	7.40741	2	27
Congenital chromosomal disease	7.40444	277	3741
Cryopyrin-Associated Periodic Syndromes	7.3913	17	230
Mitochondrial Encephalomyopathies	7.38636	13	176
Common Variable Immunodeficiency	7.37885	67	908
Connective Tissue Diseases	7.3724	117	1587
Retinoblastoma	7.37154	274	3717
Usher Syndrome	7.35294	5	68
Papillary thyroid carcinoma	7.34851	268	3647
Polydactyly	7.33333	22	300
Musculoskeletal Diseases	7.33068	92	1255
Non-Neoplastic Disorder	7.32338	255	3482
Malignant neoplasm of thyroid	7.32109	267	3647
Cornea plana	7.31707	3	41
Exudative vitreoretinopathy 1	7.31707	3	41
Generalized Epilepsy with Febrile Seizures Plus	7.31707	3	41
Hereditary factor I deficiency disease	7.31707	3	41
Mucopolysaccharidosis, MPS-IV-A	7.31707	6	82
SYNOVITIS, GRANULOMATOUS, WITH UVEITIS AND CRANIAL NEUROPATHIES (disorder)	7.31707	3	41
Urinary Schistosomiasis	7.31707	3	41
Van Buchem disease	7.31707	3	41
Bladder Neoplasm	7.28063	268	3681
Non-alcoholic Fatty Liver Disease	7.27348	175	2406
IRAK4 Deficiency	7.27273	4	55
Romano-Ward Syndrome	7.25806	9	124
Mood Disorders	7.25552	161	2219
Pregnancy Complications, Hematologic	7.24522	91	1256
Bronchial Hyperreactivity	7.21221	104	1442
Acute Promyelocytic Leukemia	7.20695	249	3455
Lip and Oral Cavity Carcinoma	7.18326	254	3536
Triple Negative Breast Neoplasms	7.18057	272	3788
Acute leukemia	7.18034	260	3621
Lupus Nephritis	7.17732	119	1658
Pain	7.16002	149	2081
Pulmonary Fibrosis	7.15712	215	3004
Glomerulonephritis	7.15042	135	1888
Acanthoma, Clear Cell	7.14286	1	14
Ankylosing spondylitis	7.14286	118	1652
Bronchiolo-alveolar carcinoma, mucinous	7.14286	3	42
Friend leukemia	7.14286	2	28
Gonadal dysgenesis XX type deafness	7.14286	2	28
Hemoglobin H Disease	7.14286	1	14
Linear atrophy	7.14286	1	14
Naxos disease	7.14286	2	28
Oropharyngeal candidiasis	7.14286	3	42
Presenile cataract	7.14286	1	14
RHIZOMELIC CHONDRODYSPLASIA PUNCTATA, TYPE 1	7.14286	2	28
Singleton Merten syndrome	7.14286	2	28
Tyrosinemias	7.14286	3	42
Vitamin D-resistant rickets	7.14286	5	70
Vitamin K Deficiency	7.14286	5	70
Fetal Diseases	7.09631	98	1381
Glioblastoma Multiforme	7.08548	247	3486
Aortic Aneurysm, Abdominal	7.07303	123	1739
Birdshot chorioretinopathy	7.05882	6	85
Secondary malignant neoplasm of liver	7.05782	249	3528
Graves Disease	7.05057	191	2709
Cardiomyopathy, Dilated	7.04992	233	3305
Hypercholesterolemia	7.04574	114	1618
Hyperalgesia	7.04145	124	1761
Aganglionosis, Colonic	7.01754	4	57
Choline Deficiency	7.01754	4	57
Localized amyloidosis	7.01754	4	57
Myasthenic Syndromes, Congenital	7.01107	19	271
Maple Syrup Urine Disease	6.97674	6	86
Periodic fever	6.97674	9	129
Type I Mucolipidosis	6.97674	3	43
Leprosy	6.96999	72	1033
Skin Neoplasms	6.95271	222	3193
Systemic arterial pressure	6.94963	149	2144
Hyperlipidemia	6.9466	134	1929
Anoxia	6.93829	235	3387
Precursor B-cell lymphoblastic leukemia	6.92841	210	3031
Impaired glucose tolerance	6.91667	166	2400
Osteoporosis	6.91229	212	3067
Alpha-Methylacyl-CoA Racemase Deficiency	6.89655	2	29
Calcifying Epithelial Odontogenic Tumor	6.89655	2	29
Deficiency of phosphorylase kinase	6.89655	4	58
Hereditary Autosomal Dominant Spastic Paraplegia	6.89655	2	29
secondary myelodysplastic syndromes	6.89655	2	29
Short Stature, Idiopathic, Autosomal	6.89655	2	29
Spastic paraplegia 10, autosomal dominant	6.89655	2	29
Trachoma	6.88576	44	639
Renal carcinoma	6.8819	243	3531
Adenomatous Polyposis Coli	6.87606	243	3534
Hypersensitivity	6.85921	95	1385
Dyslipidemias	6.85815	117	1706
EHLERS-DANLOS SYNDROME, DERMATOSPARAXIS TYPE	6.84932	5	73
Cystic Fibrosis	6.84292	220	3215
Uterine Fibroids	6.83007	209	3060
Hypoalphalipoproteinemias	6.81818	3	44
Precursor T-Cell Lymphoblastic Leukemia-Lymphoma	6.81653	188	2758
Bacterial Infections	6.81115	132	1938
Heart Diseases	6.80946	213	3128
Fibroid Tumor	6.80272	210	3087
Hepatitis B, Chronic	6.80055	149	2191
Liver and Intrahepatic Biliary Tract Carcinoma	6.77839	271	3998
Epilepsy, Generalized	6.76329	14	207
Migraine Disorders	6.76005	111	1642
Delayed Sleep Phase Syndrome	6.75676	5	74
Retinal Diseases	6.74201	173	2566
Idiopathic hypogonadotropic hypogonadism	6.74157	6	89
Anemia	6.73797	189	2805
Periodontitis	6.73155	166	2466
Jeune thoracic dystrophy	6.72269	8	119
Cleft Palate	6.71961	110	1637
Fibrosis, Liver	6.71778	184	2739
Endometrial Neoplasms	6.70996	186	2772
Cholangiocarcinoma	6.70504	233	3475
Tuberculosis, Pulmonary	6.69672	104	1553
Cerebrovascular Disorders	6.68954	39	583
Juvenile arthritis	6.67801	157	2351
Acrocallosal Syndrome	6.66667	2	30
Congenital Hyperinsulinism	6.66667	4	60
Dental Enamel Hypoplasia	6.66667	5	75
Familial hypobetalipoproteinemia	6.66667	3	45
Hypervitaminosis D	6.66667	2	30
Hypotriglyceridaemia	6.66667	3	45
Ischemic Cerebrovascular Accident	6.66667	161	2415
Nemaline Myopathy, Autosomal Recessive	6.66667	5	75
Primary vesicoureteric reflux	6.66667	2	30
Secondary acquired sideroblastic anemia	6.66667	2	30
Secondary malignant neoplasm of small intestine	6.66667	2	30
Thrombophlebitis	6.66667	2	30
Vasculitis, Leukocytoclastic, Cutaneous	6.66667	6	90
VITAMIN K-DEPENDENT CLOTTING FACTORS, COMBINED DEFICIENCY OF, 1	6.66667	3	45
nervous system disorder	6.65446	218	3276
Leukemia, Lymphocytic, Acute, L1	6.64994	212	3188
Venous Thromboembolism	6.64479	81	1219
Anemia, Sickle Cell	6.63217	141	2126
Idiopathic Pulmonary Fibrosis	6.62629	186	2807
Hypertriglyceridemia result	6.60661	22	333
Leukemia, T-Cell	6.59882	201	3046
Cirrhosis	6.59854	226	3425
Atopy	6.59341	36	546
Delta-Beta Thalassemia	6.57895	5	76
Glycogen storage disease, type IX	6.57895	5	76
Bronchiolitis Obliterans	6.56934	45	685
Helicobacter pylori (H. pylori) infection in conditions classified elsewhere and of unspecified site	6.56261	185	2819
Spontaneous abortion	6.54886	126	1924
BRACHYDACTYLY, TYPE A2	6.52174	3	46
Chondrodysplasia, blomstrand type	6.52174	3	46
Jansen type metaphyseal chondrodysplasia	6.52174	3	46
Sagittal Sinus Thrombosis	6.52174	3	46
Immediate hypersensitivity	6.51376	71	1090
Vitamin B 12 Deficiency	6.49351	10	154
Hyperinsulinism	6.49194	161	2480
Acute anterior uveitis	6.47482	27	417
Uveitis	6.4722	71	1097
Eclampsia	6.46853	111	1716
Malignant lymphoma, lymphocytic, intermediate differentiation, diffuse	6.4666	181	2799
Bardet-Biedl Syndrome	6.45161	26	403
Ehlers-Danlos Syndrome, Type IV	6.45161	4	62
hazardous drinking	6.45161	2	31
Hyperostosis-hyperphosphatemia syndrome	6.45161	2	31
Light Fixation Seizure Syndrome	6.45161	2	31
Methylcobalamin Deficiency, CblG Type	6.45161	2	31
Mobius Syndrome	6.45161	2	31
Mucopolysaccharidosis type IVB	6.45161	2	31
Nephrosis, congenital	6.45161	2	31
Renal thrombosis	6.45161	2	31
Severe combined immunodeficiency due to adenosine deaminase deficiency	6.45161	6	93
Subacute Combined Degeneration	6.45161	2	31
Vomiting, Postoperative	6.45161	2	31
Mesothelioma	6.44874	217	3365
Congenital Heart Defects	6.43642	123	1911
Benign Prostatic Hyperplasia	6.43054	187	2908
Rhabdomyosarcoma	6.42558	215	3346
Lymphoproliferative Disorders	6.42336	132	2055
Neoplasm Recurrence, Local	6.41389	181	2822
Invasive breast carcinoma	6.4114	216	3369
Diastolic hypertension	6.41026	5	78
Aortic Aneurysm	6.4	120	1875
Pituitary Adenoma	6.38673	181	2834
Diabetic Retinopathy	6.386	135	2114
ATRIOVENTRICULAR CANAL DEFECT	6.38298	3	47
Periodontitis, Juvenile	6.38298	51	799
Sleep Initiation and Maintenance Disorders	6.38298	6	94
Primary biliary cirrhosis	6.37733	144	2258
Dementia	6.37334	197	3091
Immune thrombocytopenic purpura	6.36475	52	817
Stiff-Person Syndrome	6.36364	7	110
Hyperphagia	6.34921	32	504
MULTIPLE PTERYGIUM SYNDROME, LETHAL TYPE	6.34921	4	63
Hyperlipidemia, Familial Combined	6.34697	45	709
Drug Allergy	6.33971	53	836
Pemphigus	6.33803	36	568
Secondary malignant neoplasm of bone	6.33274	177	2795
Dysfibrinogenemia, Congenital	6.32911	5	79
Arthritis, Psoriatic	6.32832	101	1596
Nephrotic Syndrome	6.31821	110	1741
Branchio-Oto-Renal Syndrome	6.31579	6	95
Nephritis	6.31413	80	1267
Conventional (Clear Cell) Renal Cell Carcinoma	6.30372	176	2792
Familial dilated cardiomyopathy	6.29921	16	254
Anorexia Nervosa	6.2954	52	826
Cocaine-Related Disorders	6.29235	65	1033
Dermatitis and eczema	6.29139	19	302
Autoimmune thyroid disease	6.26703	46	734
Sjogren's Syndrome	6.26609	73	1165
Substance Withdrawal Syndrome	6.25698	56	895
Abdominal bloating	6.25	2	32
Alcohol-Related Disorders	6.25	12	192
ARTHROGRYPOSIS, DISTAL, TYPE 2B	6.25	3	48
Brachydactyly type C	6.25	2	32
COACH syndrome	6.25	2	32
Dental Fistula	6.25	2	32
Dental Occlusion, Traumatic	6.25	2	32
Early Awakening	6.25	2	32
Glycogen Storage Disease Type IV	6.25	2	32
Hemolytic disorder	6.25	1	16
Jervell-Lange Nielsen Syndrome	6.25	3	48
Latex allergy	6.25	4	64
Pauciarticular juvenile rheumatoid arthritis	6.25	4	64
Pleuropneumonia	6.25	2	32
Restrictive lung disease	6.25	2	32
Surfactant Metabolism Dysfunction, Pulmonary, 4	6.25	2	32
Visceral Pain	6.25	4	64
Liver Cirrhosis, Experimental	6.2469	126	2017
Cleft Lip	6.23591	83	1331
Intellectual Disability	6.23574	164	2630
Helicobacter pylori infection	6.22554	175	2811
Impaired cognition	6.2253	189	3036
Nasal Polyps	6.22449	122	1960
Down Syndrome	6.22311	217	3487
Tobacco Dependence	6.21118	10	161
Abetalipoproteinemia	6.20155	8	129
Gastrointestinal Stromal Tumors	6.19289	183	2955
Mouth Neoplasms	6.19183	153	2471
T-Cell Lymphoma	6.18962	173	2795
Chronic Periodontitis	6.18351	93	1504
Gangliosidosis GM1	6.17284	5	81
Pulmonary Embolism	6.17284	45	729
Blood Coagulation Disorders	6.17165	64	1037
Cocaine Dependence	6.1674	28	454
Cerebral Infarction	6.16462	176	2855
Heart Septal Defects	6.16114	13	211
Adenylosuccinate lyase deficiency (disorder)	6.15385	4	65
Fundus Albipunctatus	6.15385	4	65
Nephronophthisis	6.15385	16	260
Kidney Failure	6.15165	172	2796
Familial aplasia of the vermis	6.14525	22	358
Glycogen Storage Disease	6.13027	16	261
Lysosomal Storage Diseases	6.13027	32	522
Acute myocardial infarction	6.12827	129	2105
alpha^0^ Thalassemia	6.12245	6	98
Intolerance to protein	6.12245	6	98
Paranoid ideation	6.12245	3	49
Congenital Disorders of Glycosylation	6.11702	23	376
Periodontal Diseases	6.11065	74	1211
Metastatic melanoma	6.10465	189	3096
Gestational Diabetes	6.10433	110	1802
Cardiomyopathy, Hypertrophic, Familial	6.1008	23	377
Osteogenesis imperfecta, dominant perinatal lethal	6.09756	5	82
X-Linked Combined Immunodeficiency Diseases	6.09319	17	279
Mitral Valve Stenosis	6.08604	116	1906
Equine Infectious Anemia	6.06936	21	346
ALZHEIMER DISEASE 2	6.06061	4	66
Congenital atresia of pulmonary valve	6.06061	2	33
Gangliosidoses	6.06061	2	33
GENERALIZED EPILEPSY WITH FEBRILE SEIZURES PLUS, TYPE 2	6.06061	2	33
Giant cell astrocytoma	6.06061	2	33
Hepatic Angiomyolipoma	6.06061	2	33
Lymphoid depletion	6.06061	2	33
Narcolepsy 1	6.06061	2	33
Respiratory infections in children	6.06061	2	33
SPONDYLOCOSTAL DYSOSTOSIS, AUTOSOMAL RECESSIVE 2	6.06061	2	33
Synkinesis	6.06061	2	33
Gastritis	6.05769	126	2080
Sleep Disorders	6.05634	43	710
Kidney Neoplasm	6.0376	167	2766
Contracture of joint	6.03448	7	116
Cyclic neutropenia	6	3	50
Peripheral Neuropathy	6	168	2800
Inflammatory disorder	5.98772	117	1954
Malignant neoplasm of kidney	5.98656	196	3274
Rectal Carcinoma	5.9854	164	2740
Myasthenia Gravis	5.97791	92	1539
Hyperparathyroidism, Secondary	5.97381	73	1222
Cap Myopathy	5.97015	4	67
Endogenous depression	5.97015	4	67
Transplant glomerulopathy	5.97015	4	67
Alport Syndrome, X-Linked	5.95238	5	84
Alcohol Withdrawal Delirium	5.94595	11	185
Dermatitis	5.93714	102	1718
Meningococcal Infections	5.93692	32	539
Hemoglobinuria, Paroxysmal	5.9322	7	118
Pancreatitis, Chronic	5.92347	161	2718
Adenoma of large intestine	5.92157	151	2550
Irritable Bowel Syndrome	5.92058	82	1385
BETA THALASSEMIA, HETEROZYGOUS	5.88235	3	51
Chronic hypotension	5.88235	2	34
Familial multiple factor deficiency syndrome, type I	5.88235	2	34
Freeman-Sheldon syndrome	5.88235	3	51
Hyperammonemia	5.88235	5	85
Mainzer-Saldino Disease	5.88235	3	51
Middle East Respiratory Syndrome	5.88235	2	34
Mitochondrial Complex II Deficiency	5.88235	2	34
Pustular psoriasis	5.88235	4	68
Stage IV Prostate Cancer AJCC v7	5.88235	2	34
Stage IV Prostate Carcinoma	5.88235	2	34
Tyrosinemia, Type I	5.88235	3	51
ZAP70 deficiency	5.88235	2	34
Amyloidosis	5.87669	61	1038
Panic Disorder	5.87484	46	783
Retinal Dystrophies	5.86854	25	426
Overweight	5.85918	119	2031
Vitiligo	5.85799	99	1690
Asthma, Aspirin-Induced	5.85586	13	222
Adenocarcinoma Of Esophagus	5.8557	168	2869
Nephroblastoma	5.84775	169	2890
Malaria, Falciparum	5.83732	61	1045
Dengue Fever	5.82929	84	1441
Sleep Apnea, Obstructive	5.82524	84	1442
Carcinoma breast stage IV	5.81903	200	3437
Lupus anticoagulant disorder	5.81818	16	275
Attention deficit hyperactivity disorder	5.81395	145	2494
Pyloric Atresia	5.81395	5	86
Thromboembolism	5.80645	63	1085
Viral respiratory infection	5.80645	9	155
Myopathy	5.80279	133	2292
Hemorrhagic Disorders	5.80205	17	293
Huntington Disease	5.79807	174	3001
Measles	5.78801	83	1434
Osteogenesis imperfecta type III (disorder)	5.78512	7	121
Allergic rhinitis (disorder)	5.78231	85	1470
DNA Damage	5.77652	61	1056
Hepatitis, Autoimmune	5.77617	64	1108
Gastroparesis	5.76923	9	156
Renal Artery Stenosis	5.76923	3	52
Spondylarthritis	5.76923	27	468
Vitamin B Deficiency	5.76923	3	52
Idiopathic Inflammatory Myopathies	5.76577	32	555
Necrotizing Enterocolitis	5.7561	59	1025
Ki-1+ Anaplastic Large Cell Lymphoma	5.75568	147	2554
Giant Cell Arteritis	5.75221	78	1356
Pheochromocytoma	5.75147	137	2382
Epithelioma	5.74949	140	2435
PANIC DISORDER 1	5.74163	36	627
Pregnancy Complications	5.72998	73	1274
Restenosis	5.72519	135	2358
Leishmaniasis, Visceral	5.71776	47	822
Aggressive personality	5.71429	2	35
ANOPHTHALMIA AND PULMONARY HYPOPLASIA	5.71429	2	35
Catch - Finding of sensory dimension of pain	5.71429	2	35
Congenital absence of lung	5.71429	2	35
Congenital disorder of glycosylation type 1B	5.71429	2	35
Cystadenoma of pancreas	5.71429	2	35
Gout, HPRT-Related	5.71429	2	35
Haemophilus Infections	5.71429	2	35
Hemorrhagic colitis	5.71429	2	35
Macular Degeneration, Age-Related, 2	5.71429	2	35
MENINGIOMA, FAMILIAL, SUSCEPTIBILITY TO	5.71429	2	35
Noise-induced temporary threshold shift	5.71429	2	35
RETINAL CONE DYSTROPHY 1	5.71429	2	35
Salt-losing congenital adrenal hyperplasia	5.71429	2	35
Severe Combined Immunodeficiency, Autosomal Recessive, T Cell Negative, B Cell Positive, NK Cell Positive	5.71429	4	70
Stuttering	5.71429	2	35
Pituitary Neoplasms	5.70251	166	2911
Retinitis Pigmentosa	5.69948	77	1351
Atypical Hemolytic Uremic Syndrome	5.6962	9	158
Cakut	5.69106	7	123
FANCONI ANEMIA, COMPLEMENTATION GROUP A (disorder)	5.68876	121	2127
Familial Mediterranean Fever	5.68862	38	668
Choriocarcinoma	5.68665	147	2585
MYELODYSPLASTIC SYNDROME	5.68573	165	2902
Respiratory Distress Syndrome, Adult	5.68421	81	1425
body mass	5.68401	59	1038
Histiocytic medullary reticulosis (disorder)	5.68182	10	176
Palmar-plantar erythrodysesthesia syndrome	5.68182	5	88
Sickle Cell Dactylitis	5.68182	5	88
Fanconi Anemia	5.68137	143	2517
Arthritis, Experimental	5.68122	108	1901
Anterior uveitis	5.67686	26	458
Homocystinuria	5.67686	13	229
Mucocutaneous Lymph Node Syndrome	5.67686	91	1603
Hypercholesterolemia, Familial	5.67515	87	1533
Primary immune deficiency disorder	5.67261	35	617
Drug-Induced Liver Injury	5.67215	100	1763
Agammaglobulinemia	5.6701	11	194
Bone marrow toxicity	5.66038	3	53
Allergic disposition	5.65781	83	1467
Allergic asthma	5.65611	100	1768
Hepatopulmonary Syndrome	5.65022	63	1115
Anemia, Hemolytic, Congenital	5.64516	7	124
Bethlem myopathy	5.64516	7	124
Myeloproliferative disease	5.63154	140	2486
Aspergillosis	5.6213	19	338
Bartter Disease	5.61798	5	89
Steatohepatitis	5.61535	120	2137
Ovarian Diseases	5.61178	122	2174
Obsessive-Compulsive Disorder	5.6	28	500
Beta thalassemia intermedia	5.59441	8	143
Tachycardia, Ventricular	5.59441	16	286
Left Ventricular Hypertrophy	5.59099	149	2665
Pneumonia, Bacterial	5.58659	20	358
Alopecia Areata	5.55556	35	630
Bacteriuria	5.55556	7	126
Bifunctional peroxisomal enzyme deficiency	5.55556	3	54
Coumarin Sensitivity	5.55556	2	36
Factor V Deficiency	5.55556	7	126
Flat adenoma	5.55556	2	36
IgA NEPHROPATHY, PROGRESSION TO RENAL FAILURE IN, SUSCEPTIBILITY TO	5.55556	2	36
Inflammatory neuropathy	5.55556	2	36
Intraocular Infection	5.55556	2	36
Loeys-Dietz Aortic Aneurysm Syndrome	5.55556	3	54
Malignant Paraganglionic Neoplasm	5.55556	2	36
Myasthenic Syndrome	5.55556	2	36
Ophthalmoparesis	5.55556	2	36
Ovarian dysgenesis	5.55556	4	72
PARAGANGLIOMA AND GASTRIC STROMAL SARCOMA	5.55556	3	54
Paramyotonia Congenita (disorder)	5.55556	2	36
Recurrent respiratory tract infections	5.55556	3	54
Renal dysplasia and retinal aplasia (disorder)	5.55556	10	180
SARCOIDOSIS, EARLY-ONSET	5.55556	2	36
Anorexia	5.549	47	847
Presenile dementia	5.53936	133	2401
Pneumococcal Infections	5.52764	33	597
Anosmia	5.51181	7	127
Microscopic Polyangiitis	5.50162	17	309
Rheumatoid Nodule	5.50162	17	309
RNA Virus Infections	5.5	11	200
Hypotension	5.48926	46	838
Malignant mesothelioma	5.48601	149	2716
delta-Thalassemia	5.47945	4	73
Lymphoma, T-Cell, Cutaneous	5.4754	148	2703
Congenital deafness	5.46448	10	183
Juvenile rheumatoid arthritis	5.46272	85	1556
Mental Retardation	5.46218	156	2856
Adenosine deaminase deficiency	5.45455	6	110
Bladder Exstrophy	5.45455	3	55
Ehlers-Danlos syndrome type 2	5.45455	3	55
Mammographic breast density	5.45455	3	55
Leptospirosis	5.44662	25	459
Hypertriglyceridemia	5.43478	40	736
Ciliary Motility Disorders	5.42636	7	129
Obesity, Abdominal	5.42636	49	903
Pancreatitis	5.42056	116	2140
VITILIGO-ASSOCIATED MULTIPLE AUTOIMMUNE DISEASE SUSCEPTIBILITY 1 (finding)	5.4197	82	1513
Chronic kidney disease stage 5	5.40993	97	1793
Congenital anemia	5.40541	2	37
Dermatomyositis	5.40541	68	1258
Hyperlipoproteinemia Type V	5.40541	2	37
Hypertrophic obesity	5.40541	2	37
Mitochondrial pathology	5.40541	2	37
Pain during injection	5.40541	2	37
Pancreatic Pseudocyst	5.40541	2	37
Pulmonary Emphysema	5.40541	106	1961
Nicotine Dependence	5.4	54	1000
Vasculitis	5.39867	65	1204
Chronic graft-versus-host disease	5.38847	43	798
Neuralgia	5.38373	47	873
Alveolar Bone Loss	5.38302	26	483
Noninfiltrating Intraductal Carcinoma	5.37985	165	3067
Leprosy, Lepromatous	5.37634	15	279
Mycoses	5.37634	100	1860
Septo-Optic Dysplasia	5.37634	5	93
Neuroendocrine Tumors	5.37225	127	2364
Craniorachischisis	5.35714	3	56
FACTOR V AND FACTOR VIII, COMBINED DEFICIENCY OF	5.35714	3	56
Familial hematuria	5.35714	3	56
Hypogonadotropic hypogonadism	5.35714	24	448
Junctional Epidermolysis Bullosa	5.35714	9	168
Macroangiopathy	5.35714	12	224
Chondrosarcoma	5.35144	134	2504
Retinal Degeneration	5.34214	89	1666
Immune Complex Diseases	5.33333	4	75
Microcytic hypochromic anemia (disorder)	5.33333	4	75
Severe autosomal recessive muscular dystrophy of childhood - North African type (disorder)	5.33333	4	75
Promyelocytic leukemia	5.31083	129	2429
Malaria, Cerebral	5.30565	46	867
Dermatitis, Allergic Contact	5.30368	62	1169
Classical Hodgkin's Lymphoma	5.29532	78	1473
Obesity, Morbid	5.28	66	1250
Aplastic Anemia	5.27894	88	1667
Respiratory syncytial virus (RSV) infection in conditions classified elsewhere and of unspecified site	5.27568	133	2521
Neoplasms, Second Primary	5.26825	109	2069
Autoimmune hemolytic anemia	5.26316	6	114
Beta-sarcoglycanopathy	5.26316	2	38
Bladder outflow obstruction	5.26316	1	19
Cleidocranial Dysplasia	5.26316	2	38
Congenital Methemoglobinemia	5.26316	2	38
Disorder of carbohydrate metabolism	5.26316	2	38
Factor VII Deficiency	5.26316	5	95
Hemoglobin M Disease	5.26316	2	38
Intrinsic asthma	5.26316	10	190
Melioidosis	5.26316	12	228
Polymorphous corneal dystrophy	5.26316	2	38
Proximal aortic dissection	5.26316	2	38
Schistosoma hematobium infection	5.26316	4	76
Chronic Kidney Diseases	5.24873	134	2553
Chlamydia Infections	5.24691	51	972
Epstein-Barr Virus Infections	5.24211	118	2251
alcohol use disorder	5.23416	19	363
Idiopathic generalized epilepsy	5.23256	18	344
Neutropenia	5.22774	101	1932
Gastric ulcer	5.2267	83	1588
Insulin resistance syndrome	5.22648	30	574
Tardive Dyskinesia	5.21862	37	709
Antiphospholipid Syndrome	5.21739	30	575
Rhinitis	5.21654	53	1016
Blood pressure finding	5.20893	91	1747
Experimental Organism Basal Cell Carcinoma	5.20833	150	2880
Osteochondritis Dissecans	5.20607	24	461
HEPATIC LIPASE DEFICIENCY (disorder)	5.19481	4	77
Tonic - clonic seizures	5.19481	4	77
Lingual-Facial-Buccal Dyskinesia	5.18934	37	713
Autism Spectrum Disorders	5.18627	71	1369
Hyperphenylalaninaemia	5.18519	7	135
Gastric Adenocarcinoma	5.17423	147	2841
Collagen Diseases	5.17241	3	58
Pyogenic Arthritis, Pyoderma Gangrenosum and Acne	5.17241	3	58
Small-vessel disease	5.17241	3	58
Hepatitis	5.16325	136	2634
Status Epilepticus	5.15852	96	1861
Azoospermia	5.1574	77	1493
AICARDI-GOUTIERES SYNDROME	5.15464	5	97
Orofaciodigital Syndromes	5.15464	5	97
Adenocarcinoma of pancreas	5.15237	164	3183
Cancer Cell Growth	5.14323	158	3072
Blood group deletion syndrome	5.12821	2	39
CCHS WITH HIRSCHSPRUNG DISEASE	5.12821	2	39
Factor VIII Deficiency	5.12821	4	78
Inherited epidermolysis bullosa	5.12821	4	78
Neurogenic hypertension	5.12821	4	78
Osteogenesis imperfecta type IV (disorder)	5.12821	6	117
Plasmodium falciparum infection	5.12821	4	78
Tumor-induced hypoglycemia	5.12821	2	39
Severe Sepsis	5.125	41	800
Bradycardia	5.12249	23	449
Plaque, Amyloid	5.11578	95	1857
Myocardial Reperfusion Injury	5.11338	115	2249
Deep Vein Thrombosis	5.11308	52	1017
Glaucoma	5.11302	95	1858
Lymphoid leukemia	5.11013	116	2270
Peripheral Vascular Diseases	5.11006	65	1272
Thrombocytopenia	5.10204	45	882
Lymphoma, Large-Cell, Follicular	5.1	102	2000
Muscular Dystrophy	5.09761	94	1844
Thyroid Hormone Resistance Syndrome	5.09554	8	157
Helicobacter Infections	5.09194	72	1414
Albuminuria	5.09182	61	1198
Congenital long QT syndrome	5.09091	14	275
Hypertrophic Cardiomyopathy	5.08736	99	1946
Dementia, familial Danish	5.08475	9	177
Galloway Mowat syndrome	5.08475	6	118
Intestinal infectious disease (disorder)	5.08475	9	177
Recurrent pneumonia	5.08475	3	59
Psychotic Disorders	5.08119	97	1909
Fibrosarcoma	5.07634	133	2620
Fibrillation	5.07576	67	1320
Multiple Chemical Sensitivity	5.07246	7	138
Activated Protein C Resistance	5.07042	18	355
Recurrent tumor	5.06757	165	3256
Osteitis	5.06329	8	158
Post-kala-azar dermal leishmaniasis	5.06329	8	158
Fibrosis	5.05747	132	2610
Bronchopulmonary Dysplasia	5.05495	115	2275
Superficial ulcer	5.05338	71	1405
Atrial Fibrillation	5.05051	70	1386
Classical Lissencephaly	5.05051	5	99
Male infertility	5.04748	101	2001
Subacute Sclerosing Panencephalitis	5.04505	28	555
TOBACCO ADDICTION, SUSCEPTIBILITY TO (finding)	5.04202	6	119
Urticaria	5.03802	53	1052
Chronic myeloproliferative disorder	5.03472	87	1728
Bacterial Vaginosis	5.03018	25	497
Thrombophilia	5.01701	59	1176
Diabetes, Autoimmune	5.01285	39	778
Acanthocytosis	5	2	40
Bare Lymphocyte Syndrome	5	16	320
Bare lymphocyte syndrome 2	5	16	320
BENT BONE DYSPLASIA SYNDROME	5	2	40
Chronic Lung Injury	5	2	40
Fuchs' heterochromic cyclitis	5	1	20
Hyperhomocystinemia	5	4	80
Infectious Canine Hepatitis	5	2	40
Meckel-Gruber syndrome	5	9	180
Megaloblastic anemia due to inborn errors of metabolism	5	3	60
Neural tube defect, folate-sensitive	5	4	80
Osteitis Fibrosa Cystica	5	2	40
Pityriasis Rosea	5	4	80
Pulmonary paracoccidioidomycosis	5	1	20
Vascular stenosis	5	2	40
Hypogonadism	4.99002	25	501
Blood Coagulation Disorders, Inherited	4.98221	14	281
Hepatitis A	4.97844	127	2551
polyps	4.97512	140	2814
Primary antiphospholipid syndrome	4.97512	10	201
Pathologic Neovascularization	4.97132	52	1046
Meningitis, Bacterial	4.97018	25	503
Central hypothyroidism	4.96454	7	141
Tumor Immunity	4.9639	55	1108
Idiopathic pulmonary hypertension	4.96049	113	2278
Candidiasis of the esophagus	4.9505	5	101
Gingival Diseases	4.94865	53	1071
Malignant neoplasm of gastrointestinal tract	4.94741	127	2567
Muscular Atrophy	4.94297	104	2104
Hyperphenylalaninemia, Non-Phenylketonuric	4.93827	4	81
Oguchi disease	4.93827	4	81
Preleukemia	4.93595	131	2654
Intracranial Aneurysm	4.92958	56	1136
Congenital adrenal hyperplasia	4.92754	34	690
Diarrhea	4.92642	77	1563
Periodontal Attachment Loss	4.91803	18	366
Typhlocolitis	4.91803	3	61
Xanthomatosis	4.91803	3	61
Tropical Spastic Paraparesis	4.90368	28	571
Hydrops Fetalis, Non-Immune	4.90196	5	102
Bulimia Nervosa	4.89914	17	347
Weight Loss Adverse Event	4.89642	26	531
Sporadic Breast Carcinoma	4.89396	90	1839
Choroidal Neovascularization	4.89297	32	654
Chagas Disease	4.89011	89	1820
Keloid	4.88445	93	1904
Hemolytic-Uremic Syndrome	4.88166	33	676
Classical Glioblastoma	4.87805	2	41
Desmoplastic Medulloblastoma	4.87805	2	41
Eosinophilia	4.87805	66	1353
Leber Congenital Amaurosis	4.87805	18	369
Pierson syndrome	4.87805	2	41
Pulmonary Alveolar Proteinosis	4.87805	14	287
Sequoiosis	4.87805	2	41
Tn Syndrome	4.87805	2	41
von Willebrand Disease, Type 2B	4.87805	4	82
Toxoplasmosis	4.87179	19	390
Endothelial dysfunction	4.86607	109	2240
Microvascular Angina	4.86486	9	185
Senile Plaques	4.86486	108	2220
Sezary Syndrome	4.85782	82	1688
Hypogammaglobulinemia	4.85714	17	350
Ductal Carcinoma	4.85625	125	2574
Abortion, Habitual	4.85537	47	968
Eosinophilic disorder	4.85513	62	1277
Congenital Pain Insensitivity	4.85437	5	103
Primary Myelofibrosis	4.85243	97	1999
Deep vein thrombosis of lower limb	4.83871	27	558
Hypoxia	4.83871	3	62
Progressive multiple sclerosis	4.83871	3	62
Trifunctional Protein Deficiency With Myopathy And Neuropathy	4.83871	3	62
Ureteral Calculi	4.83871	3	62
von Willebrand Disease, Type 3	4.83871	3	62
Eating Disorders	4.83163	33	683
Personality Traits	4.83092	10	207
Urothelial Carcinoma	4.83013	118	2443
HYPERALPHALIPOPROTEINEMIA 1	4.81928	4	83
Skin Diseases, Genetic	4.81928	12	249
Factor V Leiden mutation	4.81481	26	540
Testicular Feminization	4.81283	9	187
Common Migraine	4.80929	29	603
Pseudohypoaldosteronism, Type II	4.80769	5	104
Vasovagal syncope	4.80769	10	208
Cytomegalovirus Infections	4.80721	96	1997
Cardiomegaly	4.8042	119	2477
Immune System Diseases	4.79603	87	1814
Myasthenia Gravis, Autoimmune, Experimental	4.79233	15	313
Chronic Chagas' disease	4.79042	8	167
Hyperplasia	4.78776	97	2026
Chagas Cardiomyopathy	4.78261	22	460
tumor vasculature	4.78224	56	1171
Hepatitis, Chronic	4.7785	96	2009
Periodontal Pocket	4.77454	18	377
Bone Diseases	4.77011	83	1740
Cervical Intraepithelial Neoplasia	4.76389	114	2393
Central areolar choroidal sclerosis	4.7619	2	42
Congenital anosmia	4.7619	2	42
Congenital cerebral hernia	4.7619	3	63
Congenital premature fusion	4.7619	2	42
Developmental absence of tooth	4.7619	3	63
Gilles de la Tourette syndrome	4.7619	39	819
Marfanoid hypermobility syndrome	4.7619	2	42
MENTAL RETARDATION, X-LINKED, SYNDROMIC 10	4.7619	1	21
Phocomelia	4.7619	2	42
Pure hereditary spastic paraplegia	4.7619	2	42
Schnitzler Syndrome	4.7619	5	105
Septicaemia due to gram-negative organism, unspecified	4.7619	2	42
Alcohol abuse	4.75779	55	1156
Malignant Pleural Mesothelioma	4.75488	129	2713
Oligospermia	4.7532	52	1094
Disorder characterized by eosinophilia	4.7504	59	1242
Carotid Stenosis	4.74426	64	1349
Carotid Artery Diseases	4.74255	70	1476
Atrial Septal Defects	4.74117	98	2067
Pregnancy associated hypertension	4.72855	27	571
Polycythemia Vera	4.7266	102	2158
Kidney Failure, Acute	4.72249	97	2054
Anthracosis	4.72103	11	233
Kallmann Syndrome	4.71698	15	318
Diffuse cutaneous leishmaniasis	4.71204	9	191
Endotoxemia	4.71125	62	1316
Anaplasia	4.70719	127	2698
Mucosa-Associated Lymphoid Tissue Lymphoma	4.70653	85	1806
Allergy to peanuts	4.70588	4	85
Mycosis Fungoides	4.70114	70	1489
Arthritis, Collagen-Induced	4.7011	81	1723
Hypothyroidism	4.69838	81	1724
Methotrexate poisoning	4.69799	7	149
Breast Cancer, Familial	4.69274	84	1790
Mammographic Density	4.68986	31	661
HYPOTHYROIDISM, CONGENITAL, NONGOITROUS, 3	4.6875	3	64
Miller-McKusick-Malvaux-Syndrome (3M Syndrome)	4.6875	3	64
Three M Syndrome 1	4.6875	3	64
Spina Bifida	4.68612	53	1131
Cerebral Ischemia	4.68293	96	2050
Hypercalciuria	4.68227	14	299
Berylliosis	4.67836	16	342
Biliary Atresia	4.67626	52	1112
Renal Insufficiency	4.67446	56	1198
Leukopenia	4.67334	98	2097
Nonketotic Hyperglycinemia	4.6729	5	107
Substance Use Disorders	4.6729	15	321
Non-Malignant Ascites Adverse Event	4.67146	91	1948
Inborn Errors of Metabolism	4.66926	24	514
Malignant neoplasm of skin	4.66896	122	2613
Acute GVH disease	4.65976	63	1352
Burkitt Lymphoma	4.65686	114	2448
Anemia, severe	4.65116	12	258
Carcinoma, Papillary	4.65116	128	2752
Chronic hemolytic anemia	4.65116	4	86
Fetal Growth Retardation	4.65116	64	1376
Hyperlipoproteinemias	4.65116	14	301
Myofascial Pain Syndromes	4.65116	2	43
Perinatal death	4.65116	2	43
Portal fibrosis	4.65116	4	86
Reflex, Abnormal	4.65116	2	43
Trophoblastic Tumor, Placental Site	4.65116	6	129
Craniosynostosis	4.64927	57	1226
Cholangitis, Sclerosing	4.64516	36	775
Carotid Atherosclerosis	4.64259	63	1357
Tumor necrosis	4.6301	92	1987
Short rib-polydactyly syndrome, Verma-Naumoff type	4.62963	5	108
Venoocclusive disease	4.62963	10	216
Lymphatic Metastasis	4.62666	101	2183
Germ cell tumor	4.62585	102	2205
Respiratory Tract Infections	4.62185	33	714
Liver Cirrhosis, Alcoholic	4.61912	57	1234
Ascorbic Acid Deficiency	4.61538	3	65
Acute Lung Injury	4.60784	47	1020
Pleural Neoplasms	4.60705	17	369
Vesicular Stomatitis	4.59921	35	761
Cerebrooculofacioskeletal Syndrome 1	4.5977	8	174
Oligohydramnios	4.5977	4	87
Variegate Porphyria	4.5977	4	87
Embryonal Carcinoma	4.59705	81	1762
Cutaneous Melanoma	4.59149	136	2962
Hemorrhage	4.59127	41	893
Phenylketonurias	4.59016	14	305
Adrenoleukodystrophy	4.58891	72	1569
Acute type B viral hepatitis	4.58716	5	109
Distal Muscular Dystrophies	4.58716	5	109
Hyperbilirubinemia	4.58716	15	327
Neoplasm Invasiveness	4.58716	110	2398
Diabetic Angiopathies	4.58478	53	1156
Uterine Cervical Neoplasm	4.58046	113	2467
Acute onset pain	4.58015	6	131
Renal glomerular disease	4.57038	50	1094
Pulmonary Hypertension, Primary, 1, With Hereditary Hemorrhagic Telangiectasia	4.56976	94	2057
Hashimoto Disease	4.56554	62	1358
Severe Acute Respiratory Syndrome	4.56476	43	942
Substance abuse problem	4.56274	24	526
Arthropathy	4.5582	65	1426
Deep thrombophlebitis	4.55487	22	483
Myositis	4.55285	56	1230
Acoustic Neuroma	4.54545	62	1364
Alpha trait thalassemia	4.54545	1	22
Asthma, Exercise-Induced	4.54545	2	44
CARDIOMYOPATHY, FAMILIAL RESTRICTIVE, 1 (disorder)	4.54545	3	66
CONGENITAL DISORDER OF GLYCOSYLATION, TYPE Ii	4.54545	2	44
De Toni-Debre-Fanconi Syndrome	4.54545	2	44
Diamond-Blackfan Anemia With Microtia And Cleft Palate	4.54545	1	22
Enterocutaneous Fistula	4.54545	2	44
Familial benign neonatal epilepsy	4.54545	5	110
Freckles	4.54545	2	44
Hypophosphatemia	4.54545	1	22
Keratoderma, Palmoplantar, Diffuse	4.54545	2	44
Leukoencephalitis, Acute Hemorrhagic	4.54545	2	44
Myelitis	4.54545	2	44
Necrotizing vasculitis	4.54545	2	44
Non dystrophic myotonia	4.54545	1	22
OROFACIODIGITAL SYNDROME VI	4.54545	2	44
Pallister-Hall syndrome	4.54545	3	66
Physiological Sexual Disorders	4.54545	2	44
Polysyndactyly	4.54545	2	44
Specific language impairment	4.54545	3	66
Substance Dependence	4.54545	38	836
von Willebrand Disease, Type 2	4.54545	2	44
Adenoid Cystic Carcinoma	4.54345	103	2267
Purpura, Thrombotic Thrombocytopenic	4.53401	18	397
Diaphragmatic Hernia	4.53216	31	684
Segmental glomerulosclerosis	4.53074	14	309
Streptococcal Infections	4.5302	27	596
Cerebral Hemorrhage	4.52789	82	1811
Glomerulosclerosis (disorder)	4.52586	42	928
Muscular Dystrophy, Duchenne	4.52403	48	1061
Heart Failure, Diastolic	4.52261	9	199
Severe Dengue	4.52128	34	752
Hyperhomocysteinemia	4.51448	53	1174
Narcolepsy	4.51318	89	1972
Borderline Personality Disorder	4.51128	90	1995
Epilepsy, Temporal Lobe	4.51025	99	2195
Transient Ischemic Attack	4.5098	92	2040
Lung Diseases, Fungal	4.5045	10	222
Multiple Epiphyseal Dysplasia	4.5045	5	111
Toxic nephropathy	4.5045	5	111
Extrinsic allergic alveolitis	4.5	18	400
Early onset periodontitis	4.49827	13	289
Pulmonary arterial hypertension	4.49722	89	1979
Atrioventricular Septal Defect	4.49438	4	89
Endemic Cretinism	4.49438	12	267
Colorectal cancer metastatic	4.48856	104	2317
Chronic Fatigue Syndrome	4.48833	25	557
Granulomatosis with polyangiitis	4.47928	40	893
Autosomal Recessive Primary Microcephaly	4.47761	9	201
Hypodysfibrinogenemia	4.47761	3	67
Ventricular Dysfunction	4.47761	9	201
Ventricular Fibrillation	4.47761	18	402
Ovarian Failure, Premature	4.47354	82	1833
Alveolar echinococcosis	4.47154	11	246
Hemoglobinopathies	4.47154	11	246
Renal fibrosis	4.47036	92	2058
Drusen	4.46927	16	358
West Nile viral infection	4.46781	34	761
Leishmaniasis, Cutaneous	4.46686	31	694
Bacteremia	4.46429	40	896
Hyperactive behavior	4.4586	21	471
As If Personality	4.45736	23	516
Congenital myopathy (disorder)	4.45344	11	247
Aneurysm	4.45141	71	1595
Aphthous Stomatitis	4.45026	17	382
Rheumatism	4.44915	42	944
Laryngeal neoplasm	4.44874	69	1551
Hirschsprung Disease	4.4484	25	562
Alcohol abuse or dependence	4.44444	2	45
Congenital Bleeding Disorder	4.44444	2	45
Cutis Laxa	4.44444	12	270
Infantile fibrosarcoma	4.44444	2	45
Low-renin essential hypertension	4.44444	2	45
Muscle AMP deaminase deficiency	4.44444	2	45
Opioid abuse	4.44444	2	45
Scleroderma	4.44343	97	2183
Invasive Ductal Breast Carcinoma	4.43822	111	2501
Peritonitis	4.43636	61	1375
Hay fever	4.43396	47	1060
Animal Mammary Neoplasms	4.43038	119	2686
Biliary cirrhosis	4.42907	64	1445
Parasitemia	4.42804	36	813
Microcephaly	4.42623	54	1220
Mycobacterium Infections, Nontuberculous	4.42478	5	113
Personality Disorders	4.42478	10	226
VITREORETINOCHOROIDOPATHY (disorder)	4.42478	5	113
Dwarfism	4.42436	93	2102
Endocrine System Diseases	4.42338	28	633
Synovitis	4.42225	62	1402
Complications of Diabetes Mellitus	4.42177	39	882
Exanthema	4.42097	113	2556
Nonalcoholic Steatohepatitis	4.42018	85	1923
Opiate Addiction	4.4164	14	317
Congenital diaphragmatic hernia	4.41362	35	793
Autosomal Recessive Centronuclear Myopathy	4.41176	3	68
Gingival Recession	4.41176	3	68
Histiocytosis haematophagic	4.41176	6	136
Hypersomnolence	4.41176	3	68
Lymphatic Diseases	4.41176	3	68
Psoriasiform eczema	4.41176	15	340
Sensory Discomfort	4.41176	6	136
Tachycardia	4.41176	36	816
Tumoral calcinosis	4.41176	3	68
Hydrops Fetalis	4.40529	10	227
Adult type dermatomyositis	4.40367	48	1090
Contact Dermatitis	4.39331	42	956
Ewings sarcoma	4.39004	104	2369
Atherosclerosis of aorta	4.38871	14	319
Disease Progression	4.38764	115	2621
Alcoholic Liver Diseases	4.38596	55	1254
Carcinoma of larynx	4.38596	90	2052
hearing impairment	4.38596	50	1140
Thyroid associated opthalmopathies	4.38144	51	1164
early pregnancy	4.3801	59	1347
Photophobia	4.37956	6	137
Ataxia Telangiectasia	4.37739	103	2353
Enchondromatosis	4.375	7	160
Primary microcephaly	4.375	7	160
Sinusitis	4.375	21	480
Hearing Loss	4.37086	33	755
Infarction, Middle Cerebral Artery	4.36975	52	1190
Growth Hormone-Secreting Pituitary Adenoma	4.36433	23	527
Metastatic Prostate Carcinoma	4.36378	107	2452
Hyperlipoproteinemia Type I	4.36364	12	275
Adenocarcinoma of colon	4.36056	134	3073
beta Thalassemia	4.35127	55	1264
Adenoviral keratitis	4.34783	2	46
Anemia, Hemolytic	4.34783	30	690
Arthritis, Viral	4.34783	2	46
Cardiomyopathy, Familial Idiopathic	4.34783	97	2231
Congenital muscular dystrophy (disorder)	4.34783	20	460
Delayed sleep phase	4.34783	1	23
Dysfibrinogenemia	4.34783	5	115
Jet Lag Syndrome	4.34783	1	23
Mixed hyperlipidemia (disorder)	4.34783	5	115
Pituitary hypoplasia	4.34783	3	69
Puerperal Disorders	4.34783	20	460
Retroperitoneal sarcoma	4.34783	2	46
TORG-WINCHESTER SYNDROME	4.34783	2	46
Torsades de Pointes	4.34783	8	184
Winchester syndrome (disorder)	4.34783	2	46
Ichthyosis Bullosa of Siemens	4.3379	38	876
Chronic Kidney Insufficiency	4.33267	87	2008
Cholestasis	4.33071	77	1778
Thymoma	4.32408	95	2197
Paroxysmal familial ventricular fibrillation	4.32099	7	162
Neuropathy	4.31193	94	2180
neurological disability	4.31034	5	116
Recurrent bacterial infection	4.31034	10	232
Seizures, Focal	4.31034	5	116
Ectopic Pregnancy	4.30622	18	418
Sudden infant death syndrome	4.30293	50	1162
Adrenal hyperplasia	4.30108	12	279
Adrenal hypertrophy or hyperplasia	4.30108	12	279
Hypobetalipoproteinemias	4.30108	8	186
MYD88 Deficiency	4.30108	4	93
Holoprosencephaly	4.29864	19	442
Candidiasis	4.29769	41	954
Bronchiolitis	4.29752	26	605
Community acquired pneumonia	4.29293	17	396
Drug Dependence	4.29293	34	792
Infectious Mononucleosis	4.29293	17	396
Left ventricular systolic dysfunction	4.29185	10	233
Alcohol withdrawal syndrome	4.29043	13	303
Anaplastic thyroid carcinoma	4.2879	112	2612
Malaise	4.28571	6	140
Mesothelioma (malignant, clinical disorder) (disorder)	4.28571	3	70
Acquired Immunodeficiency Syndrome	4.2828	63	1471
Meningioma, benign, no ICD-O subtype	4.28222	105	2452
insulinoma	4.28016	77	1799
Paroxysmal nocturnal hemoglobinuria	4.2796	30	701
Sensorineural Hearing Loss (disorder)	4.27607	57	1333
Internal Carotid Artery Stenosis	4.2735	5	117
Penile hypospadias	4.2735	15	351
ST segment elevation myocardial infarction	4.2735	5	117
Hepatitis, Toxic	4.26829	7	164
Scleroatonic muscular dystrophy	4.26829	7	164
Thyroid Diseases	4.26632	66	1547
Hepatoblastoma	4.26242	115	2698
Coronary Stenosis	4.25926	46	1080
Dyskinetic syndrome	4.25926	23	540
Pediatric Obesity	4.25926	23	540
Cardiac fibrosis	4.25777	37	869
Autoimmune Lymphoproliferative Syndrome, Type IA	4.25532	2	47
Bulla of lung	4.25532	2	47
Coagulation factor deficiency syndrome	4.25532	2	47
Creatine deficiency, X-linked	4.25532	2	47
Ectodermal dysplasia, hypohidrotic, with immune deficiency	4.25532	2	47
Floppy	4.25532	2	47
HEMOPHAGOCYTIC LYMPHOHISTIOCYTOSIS, FAMILIAL, 2	4.25532	2	47
Intravascular hemolysis	4.25532	2	47
Malignant neoplasm of cheek mucosa	4.25532	2	47
Proliferative verrucous oral leukoplakia	4.25532	2	47
Antisocial Personality Disorder	4.25056	19	447
Marfan Syndrome	4.24886	28	659
Diabetic Neuropathies	4.24809	50	1177
Stable angina	4.24671	42	989
Uveal melanoma	4.24266	107	2522
Bernard-Soulier Syndrome	4.24242	7	165
Salmonella infections	4.24242	21	495
Seminoma	4.2381	89	2100
Benign Neoplasm	4.23729	105	2478
Cockayne Syndrome, Type I	4.2328	8	189
Lown-Ganong-Levine Syndrome	4.2328	8	189
Hyperandrogenism	4.22857	37	875
Hot flushes	4.22535	15	355
Warburg Sjo Fledelius syndrome	4.22535	3	71
Acute Erythroblastic Leukemia	4.22274	91	2155
androgen independent prostate cancer	4.21941	90	2133
Angina Pectoris	4.21217	27	641
CAMFAK syndrome	4.21053	4	95
Chronic obstructive asthma (with obstructive pulmonary disease)	4.21053	4	95
Double Outlet Right Ventricle	4.21053	4	95
Pena Shokeir syndrome Type 2	4.21053	4	95
Valvular disease	4.21053	4	95
Mammary Neoplasms, Experimental	4.21015	117	2779
Dental caries	4.20792	34	808
Axonal neuropathy	4.20561	9	214
Icterus	4.20561	9	214
Timothy syndrome	4.20168	5	119
Idiopathic crescentic glomerulonephritis	4.19682	29	691
Neutrophilia (disorder)	4.19664	35	834
Lecithin Acyltransferase Deficiency	4.1958	6	143
Severe dementia	4.1958	6	143
Sudden Cardiac Death	4.1958	30	715
Synovial Cyst	4.19426	57	1359
Peptic Esophagitis	4.19397	32	763
Hirschsprung disease 1	4.19287	20	477
Dissection of aorta	4.19048	22	525
Adverse reaction to drug	4.18782	33	788
Acute kidney injury	4.18293	75	1793
Otitis Media	4.18006	26	622
Thoracic Neoplasms	4.18006	13	311
Hearing Loss, Partial	4.17607	37	886
Neoplasms, Germ Cell and Embryonal	4.17193	33	791
Alcoholic Neuropathy	4.16667	4	96
Arthrogryposis	4.16667	12	288
Atrial myxoma	4.16667	1	24
Candidemia	4.16667	4	96
Cerebral white matter lesion	4.16667	3	72
Chorioretinitis	4.16667	6	144
Erythema nodosum leprosum	4.16667	7	168
Heparin-induced thrombocytopenia	4.16667	5	120
Hypophosphatemic Rickets, X-Linked Dominant	4.16667	3	72
Idiopathic chronic pancreatitis	4.16667	2	48
Mucopolysaccharidosis IV	4.16667	5	120
Myocarditis	4.16667	51	1224
Nemaline Myopathy, Autosomal Dominant	4.16667	3	72
Ototoxicity	4.16667	2	48
Pregnancy loss	4.16667	36	864
Secondary physiologic amenorrhea	4.16667	2	48
Wheezing	4.1514	34	819
Tumor Initiation	4.1511	100	2409
Disease caused by Shigella dysenteriae	4.14747	9	217
Sideroblastic anemia	4.14201	7	169
Diffuse Scleroderma	4.13437	16	387
Glucagonoma	4.13223	5	121
Idiopathic bronchiectasis	4.13223	5	121
Angioedemas, Hereditary	4.12371	12	291
Chylomicron retention disease	4.12371	4	97
Disorder of skeletal muscle	4.12371	4	97
Carcinoid Tumor	4.12186	92	2232
Tuberous Sclerosis	4.11135	96	2335
Agyria	4.10959	3	73
Klinefelter Syndrome	4.10596	31	755
Chromosome Aberrations	4.10509	50	1218
Testicular Neoplasms	4.10448	66	1608
Prader-Willi Syndrome	4.10397	30	731
Neoplasms, Multiple Primary	4.10256	16	390
Hermanski-Pudlak Syndrome	4.10095	13	317
Mitral Valve Prolapse Syndrome	4.10095	13	317
Angina, Unstable	4.09914	43	1049
Encephalitis	4.09782	62	1513
Craniofacial Abnormalities	4.09745	74	1806
Pregnancy Complications, Infectious	4.09483	19	464
Alport Syndrome	4.09357	7	171
infertility tubal factor	4.09091	9	220
Acute pancreatitis	4.09051	47	1149
Takayasu Arteritis	4.08998	20	489
Primary sclerosing cholangitis	4.08635	53	1297
Glaucoma, Primary Open Angle	4.08309	57	1396
Alzheimer Disease, Early Onset	4.08163	8	196
Autoimmune vasculitis	4.08163	2	49
Chronic neutropenia	4.08163	2	49
Chronic sinusitis	4.08163	28	686
Degeneration of lumbar intervertebral disc	4.08163	8	196
Hereditary macular dystrophy	4.08163	8	196
Kaufman-McKusick syndrome	4.08163	2	49
Macular dystrophy	4.08163	8	196
Micronuclei, Chromosome-Defective	4.08163	10	245
Mitochondrial Diseases	4.08163	40	980
Persistent pulmonary hypertension	4.08163	2	49
Spinocerebellar Ataxia Type 5	4.08163	2	49
Nephrosis	4.0783	25	613
Guillain-Barre Syndrome	4.07801	23	564
Aortic Valve Stenosis	4.07609	45	1104
Infectious Otitis Media	4.07609	15	368
Hearing Loss, Mixed Conductive-Sensorineural	4.07498	50	1227
Viremia	4.07186	34	835
Asymptomatic bacteriuria	4.06977	7	172
Inflammatory polyarthritis	4.06977	7	172
Varicosity	4.06977	21	516
Cerebral Aneurysm	4.06852	19	467
Intracranial Arteriosclerosis	4.0678	12	295
Brain Diseases	4.06714	63	1549
Multiple Sclerosis, Relapsing-Remitting	4.06568	52	1279
Arthritis by pattern of joint involvement	4.06504	5	123
Myxoid cyst	4.05834	64	1577
Polymyositis	4.05509	53	1307
Hematopoietic Neoplasms	4.0533	73	1801
Prostatic Hyperplasia	4.0483	57	1408
Malignant neoplasm of gallbladder	4.04494	90	2225
Lipodystrophy	4.04475	47	1162
Leukoencephalopathies	4.04412	22	544
Hyperthyroidism	4.04355	52	1286
Bare Lymphocyte Syndrome, Type I	4.0404	4	99
Left ventricular noncompaction	4.0404	8	198
MYCOBACTERIUM TUBERCULOSIS, SUSCEPTIBILITY TO (finding)	4.0404	4	99
Tendinopathy	4.0404	12	297
Absence Epilepsy	4.038	17	421
Subarachnoid Hemorrhage	4.03609	85	2106
Multiple Acyl Coenzyme A Dehydrogenase Deficiency	4.03226	5	124
Zellweger Spectrum	4.03226	5	124
Neoplasm, Residual	4.02477	78	1938
Spondylarthropathies	4.02235	36	895
von Willebrand Disease	4.0201	16	398
Membranous glomerulonephritis	4.01786	45	1120
Waldenstrom Macroglobulinemia	4.01674	48	1195
cardiac event	4.01606	20	498
Geographic Atrophy	4.01338	12	299
Lung Diseases, Interstitial	4.00286	56	1399
Arthrofibrosis	4	3	75
Carney Triad	4	4	100
Chronic acquired lymphedema	4	2	50
Completed Suicide	4	5	125
CORONARY HEART DISEASE, SUSCEPTIBILITY TO, 5	4	4	100
Deafness	4	40	1000
Diabetic maculopathy	4	1	25
Eccrine spiradenoma	4	2	50
Entamoebiasis	4	6	150
Fibromuscular Dysplasia	4	4	100
Gastritis, Atrophic	4	54	1350
Grade 3b Follicular Lymphoma	4	2	50
Hemolysis (disorder)	4	4	100
Interleukin 2 Receptor, Alpha, Deficiency of	4	3	75
Left ventricular dilatation	4	2	50
Neonatal purpura fulminans (homozygous protein C deficiency)	4	1	25
Orofaciodigital Syndrome I	4	2	50
Osteomalacia	4	10	250
Pneumonia in children	4	3	75
Radiodermatitis	4	4	100
Rickets, X-Linked Hypophosphatemic	4	5	125
Toxic thyroid adenoma	4	2	50
Unconscious State	4	4	100
Marijuana Abuse	3.99579	38	951
Psychoses, Substance-Induced	3.99429	28	701
Liver Failure	3.99397	53	1327
Cessation of life	3.99103	89	2230
Medullary carcinoma of thyroid	3.98992	95	2381
Aspirin-sensitive asthma with nasal polyps	3.9886	14	351
Osteoarthritis, Knee	3.98818	54	1354
Multiple malignancy	3.98731	88	2207
Oxidative Stress	3.98551	11	276
Dental Plaque	3.98406	10	251
Neoplastic Syndromes, Hereditary	3.97727	42	1056
Hyperoxia	3.97436	31	780
Gingival Hemorrhage	3.97351	6	151
Henoch-Schoenlein Purpura	3.97351	30	755
Hyperlipoproteinemia Type IV	3.97351	6	151
Long QT Syndrome	3.97351	42	1057
Wolcott-Rallison syndrome	3.96825	5	126
Low Back Pain	3.9627	17	429
Familial erythrocytosis	3.9604	8	202
Fish-Eye Disease	3.9604	4	101
Hypothalamic Dysfunction Syndromes	3.9604	4	101
Rubella	3.9604	20	505
Leukemia, Large Granular Lymphocytic	3.95604	18	455
Malabsorption Syndrome	3.95604	18	455
Hypoglycemia	3.95593	79	1997
Interstitial fibrosis	3.95026	54	1367
Dural Arteriovenous Fistula	3.94737	3	76
Macular Degeneration, Age-Related, 1	3.94737	3	76
Nephronophthisis, familial juvenile	3.94737	3	76
Piebaldism	3.94737	3	76
Seasonal allergic conjunctivitis	3.94737	3	76
Thalassemia trait	3.94737	3	76
Kaposi Sarcoma	3.94531	101	2560
Neurilemmoma	3.94521	72	1825
Addison Disease	3.94265	22	558
AORTIC VALVE DISEASE 2	3.94265	33	837
Nephrotic Syndrome, Minimal Change	3.94191	19	482
MARDEN-WALKER SYNDROME	3.94089	8	203
Myelosuppression	3.93939	13	330
Hypothyroidism, Autoimmune	3.93701	5	127
Insulin-Like Growth Factor I Deficiency	3.93701	5	127
Adrenal Gland Neoplasms	3.93401	62	1576
Barrett Esophagus	3.93258	70	1780
Ureteral obstruction	3.93224	65	1653
Candidiasis, Chronic Mucocutaneous	3.93013	9	229
Polycystic Kidney, Autosomal Dominant	3.92365	74	1886
BRAIN SMALL VESSEL DISEASE WITH HEMORRHAGE	3.92157	2	51
Cutis Laxa, Autosomal Recessive, Type I	3.92157	6	153
Dermatitis, Irritant	3.92157	10	255
Fatigue - symptom	3.92157	4	102
Increased susceptibility to fractures	3.92157	8	204
Juvenile Myelomonocytic Leukemia	3.92157	64	1632
Nakajo syndrome	3.92157	2	51
Radiotoxicity	3.92157	2	51
Hyperlipoproteinemia Type IIa	3.91304	18	460
Adrenocortical carcinoma	3.91061	77	1969
Postoperative Complications	3.90964	45	1151
Squamous cell carcinoma of lung	3.90731	86	2201
Palindromic rheumatism	3.90625	5	128
Paranoid Schizophrenia	3.90625	20	512
Xeroderma Pigmentosum	3.9047	59	1511
Lewy Body Disease	3.89701	56	1437
Extra-Adrenal Paraganglioma	3.8961	3	77
Peptic Ulcer	3.89513	52	1335
Follicular thyroid carcinoma	3.89489	83	2131
Foramen Ovale, Patent	3.88889	7	180
Bulimia	3.88693	11	283
Arterial thrombosis	3.8864	26	669
Congenital Fiber Type Disproportion	3.8835	4	103
Dermatophilosis due to Dermatophilus congolensis	3.8835	4	103
Hereditary Connective Tissue Disorder	3.8835	4	103
Peri-Implantitis	3.8835	4	103
Reactive systemic amyloidosis	3.8835	12	309
Thrombocythemia, Essential	3.8835	76	1957
THROMBOPHILIA DUE TO ACTIVATED PROTEIN C RESISTANCE (disorder)	3.8835	12	309
Holt-Oram syndrome	3.87597	5	129
Lichen Planus, Oral	3.87324	55	1420
Vascular inflammations	3.87244	51	1317
Premature aging syndrome	3.87205	46	1188
Dementia, familial British	3.87097	6	155
Osteogenesis Imperfecta	3.86473	16	414
Stress, Psychological	3.86207	28	725
Acquired aplastic anemia	3.86179	19	492
Infection by Candida albicans	3.85965	11	285
Amyloid Neuropathies, Familial	3.85852	12	311
Septic Shock	3.85714	27	700
Noonan Syndrome	3.85675	28	726
Hypospadias	3.85488	17	441
Rhabdoid Tumor of the Kidney	3.85269	68	1765
Peripheral Arterial Diseases	3.85196	51	1324
Neural Tube Defects	3.85078	32	831
Adrenocorticotropic hormone (ACTH) deficiency (disorder)	3.84615	6	156
Complex partial seizures	3.84615	2	52
Disruptive, Impulse Control, and Conduct Disorders	3.84615	3	78
Eisenmenger Complex	3.84615	4	104
Fatal Familial Insomnia	3.84615	6	156
Generalized muscle weakness	3.84615	1	26
Iron Overload	3.84615	31	806
Liver Abscess	3.84615	3	78
Metabolic disorders in children	3.84615	2	52
Neutrophilia, Hereditary	3.84615	1	26
Nontoxic goiter	3.84615	2	52
Sensory Neuropathy, Hereditary	3.84615	3	78
Sudden death	3.84615	11	286
Takotsubo Cardiomyopathy	3.84615	4	104
Torre-Muir syndrome	3.84615	5	130
Tracheoesophageal Fistula	3.84615	2	52
Wolff-Parkinson-White Syndrome	3.84615	4	104
Osteoporosis, Postmenopausal	3.84331	52	1353
Cystitis	3.83712	49	1277
Hemochromatosis	3.83142	50	1305
Myoma	3.83142	10	261
Invasive Carcinoma	3.83018	83	2167
Acromegaly	3.82775	40	1045
Dissecting aneurysm of the thoracic aorta	3.82754	87	2273
Keratitis	3.82294	19	497
Myasthenias	3.82166	6	157
Urinary tract infection	3.81579	29	760
Silicosis	3.81558	24	629
Opioid-Related Disorders	3.81356	9	236
Malignant neoplasm of testis	3.8131	71	1862
Memory impairment	3.81045	78	2047
Protein S Deficiency	3.80711	15	394
Drug abuse	3.80623	55	1445
Peripheral T-Cell Lymphoma	3.79976	63	1658
ALBINOIDISM, OCULOCUTANEOUS, AUTOSOMAL DOMINANT	3.79747	6	158
Choroid Diseases	3.79747	3	79
Disseminated Intravascular Coagulation	3.79747	15	395
Hemangioma, Cavernous, Central Nervous System	3.79747	3	79
Intestinal schistosomiasis	3.79747	3	79
Ocular Toxoplasmosis	3.79747	6	158
Senile dementia	3.79747	6	158
Spots on skin	3.79747	78	2054
Chondrodysplasia	3.79464	17	448
Osteochondrodysplasias	3.79147	16	422
Primary Sj๏ฟฝgren's syndrome	3.78251	16	423
Chronic inflammatory disorder	3.77937	37	979
Ataxia	3.77744	74	1959
Pterygium	3.77682	44	1165
Amelogenesis Imperfecta	3.77358	2	53
Blue sclera	3.77358	2	53
Brittle Bone Disorder	3.77358	2	53
Electrocardiogram: P-R interval	3.77358	4	106
Exfoliative dermatitis	3.77358	4	106
Fetal Macrosomia	3.77358	2	53
HOYERAAL-HREIDARSSON SYNDROME	3.77358	2	53
Osteogenesis imperfecta, recessive perinatal lethal	3.77358	2	53
Rales	3.77358	2	53
Sleep Wake Disorders	3.77358	8	212
Transfusion related acute lung injury	3.77358	2	53
von Willebrand Disease, Type 2N	3.77358	2	53
WAARDENBURG SYNDROME, TYPE 4A	3.77358	2	53
Weakness of limb	3.77358	2	53
Cystic kidney	3.76812	13	345
Tetralogy of Fallot	3.76812	26	690
Lytic lesion	3.76712	11	292
Macular degeneration	3.76712	22	584
Mitral Valve Insufficiency	3.76712	11	292
Mammary Tumorigenesis	3.76492	82	2178
Caries (morphologic abnormality)	3.76471	16	425
Lone atrial fibrillation	3.7594	5	133
AA amyloidosis	3.75427	11	293
Cardiac Arrest	3.75309	76	2025
Malignant Peripheral Nerve Sheath Tumor	3.75	78	2080
Nicotine withdrawal	3.75	6	160
Amnesia	3.74849	31	827
Fatigue	3.74823	53	1414
Thalassemia	3.74771	41	1094
Immunoglobulin A deficiency (disorder)	3.7464	13	347
Severe Aplastic Anemia	3.74532	10	267
Endophthalmitis	3.74332	7	187
Chronic eosinophilic leukemia	3.7422	18	481
Ventricular Septal Defects	3.7422	18	481
Skin carcinoma	3.74128	59	1577
Histiocytosis, Langerhans-Cell	3.74088	41	1096
Bronchiectasis	3.73832	20	535
Vision Disorders	3.73832	4	107
Lymphopenia	3.73626	34	910
Rheumatic Heart Disease	3.73377	23	616
Apert syndrome	3.73134	10	268
Malignant neoplasm of brain	3.7302	73	1957
Hemophilia A	3.72787	40	1073
[truncated: 11,104 more rows]
