# Supplementary material for: Network-based association analysis to infer new disease-gene relationships using large-scale protein interactions
Source: PLoS One. 2018 Jun 27;13(6):e0199435. doi: 10.1371/journal.pone.0199435 (PMC6021074; doi:10.1371/journal.pone.0199435)
Supplement: S4 Table — (XLS) [file pone.0199435.s004.xls]

## Sheet: S4_Table
GENE	DISEASE	ASSOCIATION SCORE	KNOWN
LCE3B	Arthritis, Psoriatic	90.9091	1
LCE3B	Rheumatoid Arthritis	90.9091	1
LCE3B	Autoimmune Diseases	90.9091	1
LCE3B	Dermatitis, Atopic	90.9091	1
LCE3B	Eczema	90.9091	1
LCE3B	Immune System Diseases	90.9091	1
LCE3B	Lupus Erythematosus, Systemic	90.9091	1
LCE3B	Psoriasis	90.9091	1
LCE3B	Dermatitis, Allergic Contact	90.9091	1
LCE3B	Chronic hand eczema	90.9091	1
LCE3B	NEUROTICISM	90.9091	0
LCE3C	Arthritis, Psoriatic	90.9091	1
LCE3C	Rheumatoid Arthritis	90.9091	1
LCE3C	Autoimmune Diseases	90.9091	1
LCE3C	Dermatitis, Atopic	90.9091	1
LCE3C	Eczema	90.9091	1
LCE3C	Immune System Diseases	90.9091	1
LCE3C	Lupus Erythematosus, Systemic	90.9091	1
LCE3C	Psoriasis	90.9091	1
LCE3C	Dermatitis, Allergic Contact	90.9091	1
LCE3C	Chronic hand eczema	90.9091	1
QTRT1	Adenocarcinoma	67.6471	1
QTRT1	Amyloidosis	67.6471	1
QTRT1	Rheumatoid Arthritis	67.6471	1
QTRT1	Astrocytoma	67.6471	1
QTRT1	Ulcerative Colitis	67.6471	1
QTRT1	Elliptocytosis, Hereditary	67.6471	1
QTRT1	IGA Glomerulonephritis	67.6471	1
QTRT1	hemangiopericytoma	67.6471	1
QTRT1	Lung Neoplasms	67.6471	1
QTRT1	Multiple Myeloma	67.6471	1
QTRT1	Pancreatitis	67.6471	1
QTRT1	Adenomatous Polyposis Coli	67.6471	1
QTRT1	Seizures	67.6471	1
QTRT1	Malignant neoplasm of lung	67.6471	1
QTRT1	Parathyroid Adenoma	67.6471	1
QTRT1	Ectrodactyly	67.6471	1
QTRT1	Angiosarcoma of liver	67.6471	1
QTRT1	Hereditary pyropoikilocytosis	67.6471	1
QTRT1	Carcinoma of lung	67.6471	1
QTRT1	Liver carcinoma	67.6471	1
QTRT1	Split-Hand/Foot Malformation	67.6471	1
QTRT1	Split hand foot deformity 1	67.6471	1
QTRT1	MUTYH-Associate Polyposis	67.6471	1
QTRT1	Ataxia	67.6471	0
QTRT1	Waldenstrom Macroglobulinemia	67.6471	0
QTRT1	nervous system disorder	67.6471	0
QTRT1	Neuroblastoma	67.6471	0
QTRT1	Neuromuscular Diseases	67.6471	0
QTRT1	Central neuroblastoma	67.6471	0
SERPINB3	Spontaneous abortion	49.0909	1
SERPINB3	Adenocarcinoma	49.0909	1
SERPINB3	Asthma	49.0909	1
SERPINB3	Malignant neoplasm of breast	49.0909	1
SERPINB3	Non-Small Cell Lung Carcinoma	49.0909	1
SERPINB3	Squamous cell carcinoma	49.0909	1
SERPINB3	Dermatitis, Atopic	49.0909	1
SERPINB3	Contact Dermatitis	49.0909	1
SERPINB3	Eczema	49.0909	1
SERPINB3	Hepatitis	49.0909	1
SERPINB3	Hepatitis A	49.0909	1
SERPINB3	Hepatitis B	49.0909	1
SERPINB3	Inflammation	49.0909	1
SERPINB3	Liver diseases	49.0909	1
SERPINB3	Liver neoplasms	49.0909	1
SERPINB3	Primary malignant neoplasm of liver	49.0909	1
SERPINB3	Psoriasis	49.0909	1
SERPINB3	Malignant neoplasm of lung	49.0909	1
SERPINB3	Deletion of long arm of chromosome 18	49.0909	1
SERPINB3	Carcinogenesis	49.0909	1
SERPINB3	Breast Carcinoma	49.0909	1
SERPINB3	Carcinoma of lung	49.0909	1
SERPINB3	Malignant Squamous Cell Neoplasm	49.0909	1
SERPINB3	Chromosome 18, trisomy 18q	49.0909	1
SERPINB3	Squamous cell carcinoma of the head and neck	49.0909	1
SERPINB3	Liver carcinoma	49.0909	1
SERPINB3	Chromosome 18q syndrome	49.0909	1
SERPINB3	Malignant neoplasm of skin	49.0909	0
SERPINB3	Malignant tumor of cervix	49.0909	0
SERPINB3	Neoplasm Metastasis	49.0909	0
SERPINB3	Skin Neoplasms	49.0909	0
SERPINB3	Uterine Cancer	49.0909	0
SERPINB3	Cervix carcinoma	49.0909	0
SERPINB3	Squamous cell carcinoma of skin	49.0909	0
SERPINB3	Carcinoma of larynx	49.0909	0
ABCG8	Arteriosclerosis	46	1
ABCG8	Atherosclerosis	46	1
ABCG8	Cardiovascular Diseases	46	1
ABCG8	Cholelithiasis	46	1
ABCG8	Cholestasis	46	1
ABCG8	Coronary heart disease	46	1
ABCG8	Diabetes Mellitus, Experimental	46	1
ABCG8	Hypercholesterolemia	46	1
ABCG8	Hypercholesterolemia, Familial	46	1
ABCG8	Hyperlipidemia	46	1
ABCG8	Insulin Resistance	46	1
ABCG8	Atherosclerosis of aorta	46	1
ABCG8	Biliary calculi	46	1
ABCG8	Dyslipidemias	46	1
ABCG8	Xanthoma	46	1
ABCG8	Polygenic hypercholesterolemia	46	1
ABCG8	Sitosterolemia	46	1
ABCG8	Metabolic Syndrome X	46	1
ABCG8	Cholesterol gallstones	46	1
ABCG8	Cholecystolithiasis	46	1
ABCG8	Coronary Artery Disease	46	1
ABCG8	Weight Loss Adverse Event	46	1
ABCG8	Insulin resistance syndrome	46	1
ABCG8	Alzheimer's Disease	46	0
ABCG8	Inflammation	46	0
ABCG8	Lipid Metabolism, Inborn Errors	46	0
ABCG8	melanoma	46	0
ABCG8	Prostatic Neoplasms	46	0
ABCG8	Xanthomatosis	46	0
ABCG8	stomatocytic anemia	46	0
ABCG8	Disorder of macula of retina	46	0
SPG11	Amyotrophic Lateral Sclerosis	42.4242	1
SPG11	Epilepsy	42.4242	1
SPG11	Mental Retardation	42.4242	1
SPG11	Paraplegia	42.4242	1
SPG11	Retinal Degeneration	42.4242	1
SPG11	Paraparesis, Spastic	42.4242	1
SPG11	Spastic Paraplegia	42.4242	1
SPG11	Spastic Paraplegia, Hereditary	42.4242	1
SPG11	Tobacco Use Disorder	42.4242	1
SPG11	Axonal neuropathy	42.4242	1
SPG11	Abnormal mental state	42.4242	1
SPG11	Autosomal Recessive Hereditary Spastic Paraplegia	42.4242	1
SPG11	Mental handicap	42.4242	1
SPG11	Spastic paraplegia 15, autosomal recessive	42.4242	1
SPG11	Malignant neoplasm of breast	42.4242	0
SPG11	Cerebellar Ataxia	42.4242	0
SPG11	Breast Carcinoma	42.4242	0
SPG11	Cognitive deterioration	42.4242	0
