# Supplementary material for: Network-based association analysis to infer new disease-gene relationships using large-scale protein interactions
Source: PLoS One. 2018 Jun 27;13(6):e0199435. doi: 10.1371/journal.pone.0199435 (PMC6021074; doi:10.1371/journal.pone.0199435)
Supplement: S5 Table — (XLS) [file pone.0199435.s005.xls]

## Sheet: S5_Table
DISEASE	GENE	Association Score	Association coverage of a disease	KNOWN
BARTTER SYNDROME, TYPE 4A	CLCNKB	27.027	100	1
CHOROIDAL DYSTROPHY, CENTRAL AREOLAR 2	PRPH2	42.8571	100	1
CHOROIDAL DYSTROPHY, CENTRAL AREOLAR 2	PRPH	42.8571	100	1
Congenital reticular ichthyosiform erythroderma	KRT10	28	100	1
HYPERGLYCINURIA (disorder)	SLC36A2	32.5	100	1
HYPERGLYCINURIA (disorder)	SLC6A20	25	100	1
HYPERGLYCINURIA (disorder)	SLC6A19	33.3333	100	1
HYPERGLYCINURIA (disorder)	SLC6A18	40	100	1
Ichthyosis, Cyclic, with Epidermolytic Hyperkeratosis	KRT10	28	100	1
Iminoglycinuria	SLC36A2	32.5	100	1
Iminoglycinuria	SLC6A20	25	100	1
Iminoglycinuria	SLC6A19	33.3333	100	1
Iminoglycinuria	SLC6A18	40	100	1
Mucolipidosis III Gamma	GNPTAB	37.5	100	1
Mucolipidosis III Gamma	GNPTG	37.5	100	1
Sitosterolemia	ABCG5	46	100	1
Sitosterolemia	ABCG8	46	100	1
Spastic paraplegia 15, autosomal recessive	ZFYVE26	42.4242	100	1
Spastic paraplegia 15, autosomal recessive	SPG11	42.4242	100	1
Chromosome 18q syndrome	SERPINB4	24.5455	66.6667	1
Chromosome 18q syndrome	SERPINB3	49.0909	66.6667	1
Chromosome 18, trisomy 18q	SERPINB4	24.5455	66.6667	1
Chromosome 18, trisomy 18q	SERPINB3	49.0909	66.6667	1
Deletion of long arm of chromosome 18	SERPINB4	24.5455	66.6667	1
Deletion of long arm of chromosome 18	SERPINB3	49.0909	66.6667	1
Ectodermal Dysplasia 3, Anhidrotic	EDAR	38.8889	66.6667	1
Epidermolysis bullosa simplex with mottled pigmentation	KRT10	28	66.6667	0
IMMUNODEFICIENCY 16	TNFSF4	27.6923	66.6667	1
Posterior reversible encephalopathy syndrome	SLC2A9	27.027	66.6667	1
Renal hypouricemia	SLC2A9	27.027	66.6667	1
Hydroxylysinuria	HYKK	25	50	1
PHOSPHOHYDROXYLYSINURIA	HYKK	25	50	1
HYPEREKPLEXIA 2	GLRA1	21.7391	40	1
MITOCHONDRIAL MYOPATHY AND SIDEROBLASTIC ANEMIA	PUS1	41.6667	40	1
Muscle biopsy shows dystrophic changes	FKRP	30.7692	40	1
Muscle biopsy shows dystrophic changes	POMT1	20.9677	40	0
Serum uric acid observed	SLC2A9	27.027	40	1
